# Supplementary material for: Transcriptome Profile Analysis of Sugarcane Responses to Sporisorium scitaminea Infection Using Solexa Sequencing Technology
Source: Biomed Res Int. 2013 Oct 23;2013:298920. doi: 10.1155/2013/298920 (PMC3830884; doi:10.1155/2013/298920)
Supplement: Supplementary file 3 [file 298920.f3.xls]

## Sheet: Sheet1
Additional File 3 - 2015 differentially expressed genes indentified in sugarcane
Gene	TPM-Ya05-179-CK	TPM-Ya05-179-inoculation	log2 Ratio(Ya05-179-inoculation/Ya05-179-CK)	P-Value	FDR	Description
gi|35266134|gb|CA216635.1|CA216635	0.01	15.88	10.633	4.4409e-16	2.95046e-14	SCCCFL5003H06.g Saccharum officinarum FL5 Saccharum hybrid cultivar (mixed) cDNA clone SCCCFL5003H06 5', mRNA sequence
gi|35111854|gb|CA179257.1|CA179257	0.01	5.98	9.224	1.66601e-09	4.79472e-08	SCSGST1071C08.g ST1 Saccharum hybrid cultivar SP80-3280 cDNA clone SCSGST1071C08 5', mRNA sequence
gi|34977253|gb|CA123945.1|CA123945	0.01	5.36	9.06609	1.34776e-08	3.41877e-07	SCMCLR1125B03.g LR1 Saccharum hybrid cultivar SP80-3280 cDNA clone SCMCLR1125B03 5', mRNA sequence
gi|35208604|gb|CF577278.1|CF577278	0.01	4.74	8.88874	1.0903e-07	2.43358e-06	MCSA221A03 Maturing Sugarcane Stem Lambda ZIPLOX Library (MCS) Saccharum hybrid cultivar Q117 cDNA clone MCSA199H07 5' similar to unknown function, mRNA sequence
gi|35293529|gb|CA230224.1|CA230224	0.01	4.74	8.88874	1.0903e-07	2.43184e-06	SCJFFL3C03C12.b Saccharum officinarum FL3 Saccharum hybrid cultivar (mixed) cDNA clone SCJFFL3C03C12 3', mRNA sequence
gi|268798573|gb|EC325397.1|EC325397	0.01	4.54	8.82655	2.18874e-07	4.61795e-06	SUS31-012-F04-A-042.g Sugarcane red rot infected mature stem subtracted cDNA library Saccharum hybrid cultivar Co 1148 cDNA clone SUS31-012-F04-A-042 Unknown, mRNA sequence
gi|34921564|gb|CA069976.1|CA069976	0.01	4.13	8.69	8.82028e-07	1.69074e-05	SCSGAD1006B10.b AD1 Saccharum hybrid cultivar SP70-1143 cDNA clone SCSGAD1006B10 3', mRNA sequence
gi|34942866|gb|CA089559.1|CA089559	0.01	4.13	8.69	8.82028e-07	1.68971e-05	SCSGAM2075C12.b AM2 Saccharum hybrid cultivar SP80-3280 cDNA clone SCSGAM2075C12 3', mRNA sequence
gi|34967006|gb|CA113699.1|CA113699	0.01	3.71	8.53528	3.55446e-06	5.99307e-05	SCQGLB1029A09.g LB1 Saccharum hybrid cultivar SP80-3280 cDNA clone SCQGLB1029A09 5', mRNA sequence
gi|36001135|gb|CA278038.1|CA278038	0.01	3.71	8.53528	3.55446e-06	5.98983e-05	SCBFSD2034F06.g SD2 Saccharum hybrid cultivar (mixed) cDNA clone SCBFSD2034F06 5', mRNA sequence
gi|35094785|gb|CA170899.1|CA170899	0.01	3.51	8.45533	7.1354e-06	0.000113621	SCRUSB1078E10.b SB1 Saccharum hybrid cultivar SP80-3280 cDNA clone SCRUSB1078E10 3', mRNA sequence
gi|35229762|gb|CA198469.1|CA198469	0.01	3.51	8.45533	7.1354e-06	0.000113563	SCCCAM1C07C12.g AM1 Saccharum hybrid cultivar SP80-3280 cDNA clone SCCCAM1C07C12 5', mRNA sequence
gi|35294230|gb|CA230569.1|CA230569	0.01	3.51	8.45533	7.1354e-06	0.000113505	SCJFFL3C05F01.b Saccharum officinarum FL3 Saccharum hybrid cultivar (mixed) cDNA clone SCJFFL3C05F01 3', mRNA sequence
gi|35981936|gb|CA271772.1|CA271772	0.01	3.3	8.36632	1.4324e-05	0.000214523	SCMCLB2082D02.g LB2 Saccharum hybrid cultivar SP80-3280 cDNA clone SCMCLB2082D02 5', mRNA sequence
gi|34965850|gb|CA112543.1|CA112543	0.01	3.3	8.36632	1.4324e-05	0.00021442	SCEQLB1065D07.g LB1 Saccharum hybrid cultivar SP80-3280 cDNA clone SCEQLB1065D07 5', mRNA sequence
gi|34942070|gb|CA088763.1|CA088763	0.01	3.3	8.36632	1.4324e-05	0.000214317	SCRFAM2129H03.g AM2 Saccharum hybrid cultivar SP80-3280 cDNA clone SCRFAM2129H03 5', mRNA sequence
gi|35052194|gb|CA149790.1|CA149790	0.01	3.3	8.36632	1.4324e-05	0.000214215	SCCCRZ2003C02.g RZ2 Saccharum hybrid cultivar SP80-3280 cDNA clone SCCCRZ2003C02 5', mRNA sequence
gi|35275212|gb|CA221171.1|CA221171	0.01	3.3	8.36632	1.4324e-05	0.000214112	SCEZFL4042F02.g FL4 Saccharum hybrid cultivar (mixed) cDNA clone SCEZFL4042F02 5', mRNA sequence
gi|34917382|gb|CA065858.1|CA065858	0.01	3.09	8.27146	2.87546e-05	0.000400665	SCBFAD1048A12.b AD1 Saccharum hybrid cultivar SP70-1143 cDNA clone SCBFAD1048A12 3', mRNA sequence
gi|34973370|gb|CA120062.1|CA120062	0.01	3.09	8.27146	2.87546e-05	0.000400487	SCCCLR1069B08.g LR1 Saccharum hybrid cultivar SP80-3280 cDNA clone SCCCLR1069B08 5', mRNA sequence
gi|34942843|gb|CA089536.1|CA089536	0.01	3.09	8.27146	2.87546e-05	0.000400308	SCSGAM2075A09.b AM2 Saccharum hybrid cultivar SP80-3280 cDNA clone SCSGAM2075A09 3', mRNA sequence
gi|35074510|gb|CA160776.1|CA160776	0.01	2.89	8.17493	5.77236e-05	0.00074176	SCJLRZ3078B12.g RZ3 Saccharum hybrid cultivar SP80-3280 cDNA clone SCJLRZ3078B12 5', mRNA sequence
gi|35090069|gb|CA168542.1|CA168542	0.01	2.89	8.17493	5.77236e-05	0.000741455	SCEQSB1015D05.g SB1 Saccharum hybrid cultivar SP80-3280 cDNA clone SCEQSB1015D05 5', mRNA sequence
gi|34977027|gb|CA123719.1|CA123719	0.01	2.89	8.17493	5.77236e-05	0.00074115	SCMCLR1122D04.g LR1 Saccharum hybrid cultivar SP80-3280 cDNA clone SCMCLR1122D04 5', mRNA sequence
gi|35203085|gb|CF571759.1|CF571759	0.01	2.89	8.17493	5.77236e-05	0.000740846	MCS017F08 Maturing Sugarcane Stem Lambda ZIPLOX Library (MCS) Saccharum hybrid cultivar Q117 cDNA clone MCS017F11 5' similar to unknown function, mRNA sequence
gi|35942526|gb|CA256524.1|CA256524	0.01	2.89	8.17493	5.77236e-05	0.000740541	SCSGFL4190B03.b FL4 Saccharum hybrid cultivar (mixed) cDNA clone SCSGFL4190B03 3', mRNA sequence
gi|35278085|gb|CA222597.1|CA222597	0.01	2.89	8.17493	5.77236e-05	0.000740237	SCEZFL4047E05.g FL4 Saccharum hybrid cultivar (mixed) cDNA clone SCEZFL4047E05 5', mRNA sequence
gi|35006270|gb|CA126911.1|CA126911	0.01	2.89	8.17493	5.77236e-05	0.000739933	SCVPLR1049B05.g LR1 Saccharum hybrid cultivar SP80-3280 cDNA clone SCVPLR1049B05 5', mRNA sequence
gi|35265314|gb|CA216236.1|CA216236	0.01	2.89	8.17493	5.77236e-05	0.00073963	SCRLFL4027G11.g FL4 Saccharum hybrid cultivar (mixed) cDNA clone SCRLFL4027G11 5', mRNA sequence
gi|34957782|gb|CA104475.1|CA104475	0.01	2.89	8.17493	5.77236e-05	0.000739326	SCJFHR1033A06.b HR1 Saccharum hybrid cultivar SP70-1143 cDNA clone SCJFHR1033A06 3', mRNA sequence
gi|34964700|gb|CA111393.1|CA111393	1.23	69.31	5.81633	1.65353e-05	0.000243782	SCAGLB1069F10.g LB1 Saccharum hybrid cultivar SP80-3280 cDNA clone SCAGLB1069F10 5', mRNA sequence
gi|35996969|gb|CA276623.1|CA276623	1.02	30.12	4.88408	2.81438e-05	0.000395508	SCEPSD2008D11.g SD2 Saccharum hybrid cultivar (mixed) cDNA clone SCEPSD2008D11 5', mRNA sequence
gi|33461253|gb|BQ533490.1|BQ533490	1.02	29.09	4.83388	2.81438e-05	0.000395152	LEAF4_22_E11 pSL Saccharum hybrid cultivar CP72-2086 cDNA 5', mRNA sequence
gi|31072125|gb|BQ478933.1|BQ478933	0.61	15.68	4.68397	7.4364e-05	0.000932941	CDSB-064 CDSB Saccharum officinarum cDNA 5', mRNA sequence
gi|239916221|gb|GE324864.1|GE324864	4.1	78.8	4.2645	3.42562e-09	9.45786e-08	ScPhySHF 033 Saccharum officinarum CoC671 ESTs from the Forward SSH library Saccharum hybrid cultivar CoC 671 cDNA clone ScPhySHF 033, mRNA sequence
gi|35015801|gb|CA131626.1|CA131626	1.23	23.1	4.23116	1.65353e-05	0.000244128	SCBGRT1047A07.g RT1 Saccharum hybrid cultivar SP80-3280 cDNA clone SCBGRT1047A07 5', mRNA sequence
gi|268784190|gb|CN611654.1|CN611654	7.99	142.55	4.15713	1.22125e-13	6.11132e-12	SUS02-019F-C05-034.b Sugarcane mature stem library Saccharum hybrid cultivar CoS 767 cDNA clone SUS02-019F-C05-034 5', mRNA sequence
gi|35342301|gb|CA254411.1|CA254411	0.82	13.41	4.03154	4.66046e-05	0.000619003	SCBFFL4113G10.g FL4 Saccharum hybrid cultivar (mixed) cDNA clone SCBFFL4113G10 5', mRNA sequence
gi|35006985|gb|CA127269.1|CA127269	1.64	25.37	3.95136	5.39536e-06	8.81148e-05	SCCCLR2004G03.g LR2 Saccharum hybrid cultivar SP80-3280 cDNA clone SCCCLR2004G03 5', mRNA sequence
gi|35016784|gb|CA132116.1|CA132116	1.84	27.64	3.90898	3.02074e-06	5.18273e-05	SCBGRT1053D01.g RT1 Saccharum hybrid cultivar SP80-3280 cDNA clone SCBGRT1053D01 5', mRNA sequence
gi|33461039|gb|BQ533276.1|BQ533276	1.02	15.27	3.90406	2.81438e-05	0.00039533	LEAF4_19_B10 pSL Saccharum hybrid cultivar CP72-2086 cDNA 5', mRNA sequence
gi|268792271|gb|DV639403.1|DV639403	1.64	24.14	3.87966	5.39536e-06	8.80227e-05	SUR01-192-A12-A-088.b Sugarcane root library Saccharum hybrid cultivar CoS 767 cDNA clone SUR01-192-A12-A-088 5', mRNA sequence
gi|35248919|gb|CA208029.1|CA208029	0.82	11.96	3.86645	4.66046e-05	0.000619266	SCMCSB1111B12.g SB1 Saccharum hybrid cultivar SP80-3280 cDNA clone SCMCSB1111B12 5', mRNA sequence
gi|35329179|gb|CA247992.1|CA247992	1.43	20.84	3.86527	9.51916e-06	0.000148104	SCCCFL5054E01.g Saccharum officinarum FL5 Saccharum hybrid cultivar (mixed) cDNA clone SCCCFL5054E01 5', mRNA sequence
gi|36025035|gb|CA285216.1|CA285216	0.61	8.87	3.86205	7.43642e-05	0.000932569	SCEQSD1074C04.g SD1 Saccharum hybrid cultivar (mixed) cDNA clone SCEQSD1074C04 5', mRNA sequence
gi|239916311|gb|GE324954.1|GE324954	4.91	69.73	3.82798	2.69154e-10	8.54995e-09	ScPhySHF 131 Saccharum officinarum CoC671 ESTs from the Forward SSH library Saccharum hybrid cultivar CoC 671 cDNA clone ScPhySHF 131, mRNA sequence
gi|35006566|gb|CA127060.1|CA127060	0.82	11.14	3.76398	4.66046e-05	0.000618739	SCCCLR2002A10.g LR2 Saccharum hybrid cultivar SP80-3280 cDNA clone SCCCLR2002A10 5', mRNA sequence
gi|35005743|gb|CA126646.1|CA126646	0.61	8.25	3.75751	7.43654e-05	0.00093221	SCUTLR1037H12.g LR1 Saccharum hybrid cultivar SP80-3280 cDNA clone SCUTLR1037H12 5', mRNA sequence
gi|35305369|gb|CA236126.1|CA236126	1.84	24.14	3.71365	3.02074e-06	5.17988e-05	SCRFFL5040A03.g Saccharum officinarum FL5 Saccharum hybrid cultivar (mixed) cDNA clone SCRFFL5040A03 5', mRNA sequence
gi|35939529|gb|CA255042.1|CA255042	9.21	119.65	3.69948	9.76996e-15	5.92382e-13	SCEPFL4174G12.g FL4 Saccharum hybrid cultivar (mixed) cDNA clone SCEPFL4174G12 5', mRNA sequence
gi|35284568|gb|CA225823.1|CA225823	0.61	7.84	3.68397	7.43688e-05	0.000931878	SCVPFL3040D09.g Saccharum officinarum FL3 Saccharum hybrid cultivar (mixed) cDNA clone SCVPFL3040D09 5', mRNA sequence
gi|36008520|gb|CA280587.1|CA280587	2.25	28.88	3.68207	9.20804e-07	1.75323e-05	SCVPFL1C11C07.g FL1 Saccharum hybrid cultivar (mixed) cDNA clone SCVPFL1C11C07 5', mRNA sequence
gi|268782281|gb|CN611391.1|CN611391	1.02	12.79	3.64838	2.81438e-05	0.000394797	SUS02-014F-G09-068.b Sugarcane mature stem library Saccharum hybrid cultivar CoS 767 cDNA clone SUS02-014F-G09-068 5', mRNA sequence
gi|36018111|gb|CA283539.1|CA283539	2.25	27.64	3.61876	9.20804e-07	1.75216e-05	SCSBSD1056A02.g SD1 Saccharum hybrid cultivar (mixed) cDNA clone SCSBSD1056A02 5', mRNA sequence
gi|34927537|gb|CA075264.1|CA075264	0.61	7.43	3.60648	7.4381e-05	0.000931657	SCJFAM1068B09.g AM1 Saccharum hybrid cultivar SP80-3280 cDNA clone SCJFAM1068B09 5', mRNA sequence
gi|35968985|gb|CA267631.1|CA267631	0.61	7.22	3.56512	7.43958e-05	0.000931469	SCJLLB2077C04.b LB2 Saccharum hybrid cultivar SP80-3280 cDNA clone SCJLLB2077C04 3', mRNA sequence
gi|34971785|gb|CA118477.1|CA118477	0.61	7.22	3.56512	7.43958e-05	0.000931095	SCBGLR1099A07.g LR1 Saccharum hybrid cultivar SP80-3280 cDNA clone SCBGLR1099A07 5', mRNA sequence
gi|190360400|gb|ES697524.1|ES697524	0.61	7.22	3.56512	7.43958e-05	0.000930722	DrSHF 175 Saccharum officinarum Expressed sequence tags from the Forward SSH library Saccharum hybrid cultivar Co 740 cDNA clone DrSHF 175 similar to NADH dehydrgenase subunit 1, mRNA sequence
gi|33461531|gb|BQ533768.1|BQ533768	0.82	9.7	3.56429	4.66048e-05	0.000618216	LEAF4_27_E06 pSL Saccharum hybrid cultivar CP72-2086 cDNA 5', mRNA sequence
gi|268803958|gb|DV548975.1|DV548975	0.82	9.7	3.56429	4.66048e-05	0.000617692	SUM01-072-F02-A-015.g Sugarcane mature leaf tissue library Saccharum hybrid cultivar CoS 767 cDNA clone SUM01-072-F02-A-015 5', mRNA sequence
gi|35065280|gb|CA156259.1|CA156259	1.64	19.39	3.56355	5.39536e-06	8.82071e-05	SCEPRZ3046B03.g RZ3 Saccharum hybrid cultivar SP80-3280 cDNA clone SCEPRZ3046B03 5', mRNA sequence
gi|34926395|gb|CA074122.1|CA074122	1.23	14.44	3.55334	1.65353e-05	0.000243897	SCEQAM1043B05.g AM1 Saccharum hybrid cultivar SP80-3280 cDNA clone SCEQAM1043B05 5', mRNA sequence
gi|35058148|gb|CA152757.1|CA152757	0.82	9.49	3.53271	4.66048e-05	0.000618479	SCJFRZ2031F04.g RZ2 Saccharum hybrid cultivar SP80-3280 cDNA clone SCJFRZ2031F04 5', mRNA sequence
gi|35318204|gb|CA242510.1|CA242510	0.82	9.49	3.53271	4.66048e-05	0.000617954	SCEPFL3088A10.g Saccharum officinarum FL3 Saccharum hybrid cultivar (mixed) cDNA clone SCEPFL3088A10 5', mRNA sequence
gi|34943034|gb|CA089727.1|CA089727 谷胱甘肽代謝過程	1.02	11.76	3.52725	2.81438e-05	0.000394975	SCSGAM2076C02.b AM2 Saccharum hybrid cultivar SP80-3280 cDNA clone SCSGAM2076C02 3', mRNA sequence
gi|35057584|gb|CA152474.1|CA152474	1.43	16.3	3.51078	9.51916e-06	0.000148252	SCJFRZ2029C09.g RZ2 Saccharum hybrid cultivar SP80-3280 cDNA clone SCJFRZ2029C09 5', mRNA sequence
gi|35130079|gb|CA188296.1|CA188296	1.43	16.09	3.49208	9.51916e-06	0.000148178	SCCCAM1C05D05.g AM1 Saccharum hybrid cultivar SP80-3280 cDNA clone SCCCAM1C05D05 5', mRNA sequence
gi|35082085|gb|CA164555.1|CA164555	0.61	6.81	3.48077	7.44738e-05	0.000931325	SCBFRZ2045G06.g RZ2 Saccharum hybrid cultivar SP80-3280 cDNA clone SCBFRZ2045G06 5', mRNA sequence
gi|268776058|gb|CN608089.1|CN608089	1.02	11.35	3.47605	2.81438e-05	0.000395686	SUL01-022F-C10-070.b Sugarcane leaf whorl library Saccharum hybrid cultivar CoS 767 cDNA clone SUL01-022F-C10-070 5', mRNA sequence
gi|35240551|gb|CA203861.1|CA203861	0.82	9.08	3.469	4.66054e-05	0.000617438	SCAGFL1093E04.g FL1 Saccharum hybrid cultivar (mixed) cDNA clone SCAGFL1093E04 5', mRNA sequence
gi|35235626|gb|CA201398.1|CA201398	1.23	13.62	3.469	1.65353e-05	0.000244012	SCSGFL1080D09.g FL1 Saccharum hybrid cultivar (mixed) cDNA clone SCSGFL1080D09 5', mRNA sequence
gi|35237543|gb|CA202358.1|CA202358	0.82	8.66	3.40067	4.6607e-05	0.000617197	SCRLFL1009B12.g FL1 Saccharum hybrid cultivar (mixed) cDNA clone SCRLFL1009B12 5', mRNA sequence
gi|36058825|gb|CA295101.1|CA295101	9.21	96.75	3.39299	9.76996e-15	5.94692e-13	SCACLV1019D01.g LV1 Saccharum hybrid cultivar (mixed) cDNA clone SCACLV1019D01 5', mRNA sequence
gi|190360383|gb|ES697507.1|ES697507	0.61	6.39	3.38893	7.47386e-05	0.000934262	DrSHF 51 Saccharum officinarum Expressed sequence tags from the Forward SSH library Saccharum hybrid cultivar Co 740 cDNA clone DrSHF 51 similar to ATP synthase CFO B chain, mRNA sequence
gi|35059286|gb|CA153323.1|CA153323	0.61	6.39	3.38893	7.47386e-05	0.000933889	SCUTRZ2008D09.b RZ2 Saccharum hybrid cultivar SP80-3280 cDNA clone SCUTRZ2008D09 3', mRNA sequence
gi|35120996|gb|CA183832.1|CA183832	0.61	6.39	3.38893	7.47386e-05	0.000933515	SCQSST3114C04.g ST3 Saccharum hybrid cultivar SP80-3280 cDNA clone SCQSST3114C04 5', mRNA sequence
gi|35075518|gb|CA161279.1|CA161279	1.02	10.52	3.36649	2.81438e-05	0.00039462	SCMCRZ3067B06.g RZ3 Saccharum hybrid cultivar SP80-3280 cDNA clone SCMCRZ3067B06 5', mRNA sequence
gi|34965824|gb|CA112517.1|CA112517	1.84	18.77	3.35065	3.02074e-06	5.18558e-05	SCEQLB1065B02.g LB1 Saccharum hybrid cultivar SP80-3280 cDNA clone SCEQLB1065B02 5', mRNA sequence
gi|36038066|gb|CA288381.1|CA288381	15.56	158.22	3.34602	0	0	SCEPSD2073C08.g SD2 Saccharum hybrid cultivar (mixed) cDNA clone SCEPSD2073C08 5', mRNA sequence
gi|34946506|gb|CA093199.1|CA093199	0.61	6.19	3.34306	7.50536e-05	0.000937075	SCCCCL3001D11.g CL3 Saccharum hybrid cultivar cDNA clone SCCCCL3001D11 5', mRNA sequence
gi|36055027|gb|CA293799.1|CA293799	1.02	10.31	3.3374	2.8144e-05	0.000394445	SCSGLV1007C10.b LV1 Saccharum hybrid cultivar (mixed) cDNA clone SCSGLV1007C10 3', mRNA sequence
gi|36000955|gb|CA277984.1|CA277984	8.8	88.91	3.33677	1.11466e-13	5.66881e-12	SCSBSD2033H12.g SD2 Saccharum hybrid cultivar (mixed) cDNA clone SCSBSD2033H12 5', mRNA sequence
gi|36032703|gb|CA286618.1|CA286618	3.69	36.51	3.3066	1.21321e-08	3.10523e-07	SCBGSD2051G03.g SD2 Saccharum hybrid cultivar (mixed) cDNA clone SCBGSD2051G03 5', mRNA sequence
gi|35047907|gb|CA147654.1|CA147654	1.23	12.17	3.3066	1.65353e-05	0.000243667	SCEPRZ1011G09.g RZ1 Saccharum hybrid cultivar SP80-3280 cDNA clone SCEPRZ1011G09 5', mRNA sequence
gi|35286761|gb|CA226899.1|CA226899	0.82	8.05	3.29529	4.66196e-05	0.000617102	SCVPFL3046E04.b Saccharum officinarum FL3 Saccharum hybrid cultivar (mixed) cDNA clone SCVPFL3046E04 3', mRNA sequence
gi|35316920|gb|CA241874.1|CA241874	0.82	8.05	3.29529	4.66196e-05	0.000616841	SCEPFL3080D12.g Saccharum officinarum FL3 Saccharum hybrid cultivar (mixed) cDNA clone SCEPFL3080D12 5', mRNA sequence
gi|35113523|gb|CA180090.1|CA180090	0.61	5.78	3.24419	7.66826e-05	0.000955122	SCCCST2004D03.g ST2 Saccharum hybrid cultivar cDNA clone SCCCST2004D03 5', mRNA sequence
gi|34968855|gb|CA115548.1|CA115548	5.53	52.19	3.23842	4.00924e-11	1.40983e-09	SCSBLB1035E12.g LB1 Saccharum hybrid cultivar SP80-3280 cDNA clone SCSBLB1035E12 5', mRNA sequence
gi|193850706|gb|FK700734.1|FK700734	3.07	28.67	3.22323	7.94102e-08	1.79947e-06	EST024 Saccharum arundinaceum Retz SSH cDNA library Saccharum arundinaceum cDNA clone Ea09-025 5', mRNA sequence
gi|35206394|gb|CF575068.1|CF575068	1.84	17.12	3.21791	3.02074e-06	5.19128e-05	MCSA142G11 Maturing Sugarcane Stem Lambda ZIPLOX Library (MCS) Saccharum hybrid cultivar Q117 cDNA clone MCSA124F01 5', mRNA sequence
gi|35244659|gb|CA205895.1|CA205895	1.02	9.49	3.21784	2.8145e-05	0.000394283	SCVPFL1070C03.g FL1 Saccharum hybrid cultivar (mixed) cDNA clone SCVPFL1070C03 5', mRNA sequence
gi|34965884|gb|CA112577.1|CA112577	1.43	13.2	3.20645	9.51916e-06	0.000148326	SCEQLB1065G09.g LB1 Saccharum hybrid cultivar SP80-3280 cDNA clone SCEQLB1065G09 5', mRNA sequence
gi|36014282|gb|CA282446.1|CA282446	1.64	15.06	3.19895	5.39536e-06	8.82533e-05	SCCCSD2001A01.g SD2 Saccharum hybrid cultivar (mixed) cDNA clone SCCCSD2001A01 5', mRNA sequence
gi|35056182|gb|CA151783.1|CA151783	0.61	5.57	3.1908	7.85968e-05	0.000973528	SCJFRZ2012C02.g RZ2 Saccharum hybrid cultivar SP80-3280 cDNA clone SCJFRZ2012C02 5', mRNA sequence
gi|34927805|gb|CA075532.1|CA075532	1.02	9.28	3.18556	2.81458e-05	0.000394117	SCJLAM1061C07.g AM1 Saccharum hybrid cultivar SP80-3280 cDNA clone SCJLAM1061C07 5', mRNA sequence
gi|35305061|gb|CA235973.1|CA235973	1.02	9.28	3.18556	2.81458e-05	0.00039394	SCACFL5030A05.g Saccharum officinarum FL5 Saccharum hybrid cultivar (mixed) cDNA clone SCACFL5030A05 5', mRNA sequence
gi|35328814|gb|CA247810.1|CA247810	3.89	35.28	3.18101	6.45278e-09	1.71339e-07	SCCCFL5064B10.g Saccharum officinarum FL5 Saccharum hybrid cultivar (mixed) cDNA clone SCCCFL5064B10 5', mRNA sequence
gi|36077005|gb|CA301264.1|CA301264	1.23	10.93	3.15156	1.65353e-05	0.000243553	SCCCSD1C03A01.g SD1 Saccharum hybrid cultivar (mixed) cDNA clone SCCCSD1C03A01 5', mRNA sequence
gi|35337887|gb|CA252235.1|CA252235	1.64	14.44	3.1383	5.39536e-06	8.81609e-05	SCVPFL1135F11.g FL1 Saccharum hybrid cultivar (mixed) cDNA clone SCVPFL1135F11 5', mRNA sequence
gi|34918068|gb|CA066544.1|CA066544	0.82	7.22	3.1383	4.67694e-05	0.00061856	SCEQAD1017F01.g AD1 Saccharum hybrid cultivar SP70-1143 cDNA clone SCEQAD1017F01 5', mRNA sequence
gi|35317038|gb|CA241933.1|CA241933	0.82	7.22	3.1383	4.67694e-05	0.000618299	SCEPFL3081B06.g Saccharum officinarum FL3 Saccharum hybrid cultivar (mixed) cDNA clone SCEPFL3081B06 5', mRNA sequence
gi|36064976|gb|CA297166.1|CA297166	1.23	10.73	3.12492	1.65354e-05	0.000243439	SCUTSD2086H08.b SD2 Saccharum hybrid cultivar (mixed) cDNA clone SCUTSD2086H08 3', mRNA sequence
gi|35127455|gb|CA187023.1|CA187023	5.73	49.72	3.11722	2.13684e-11	7.68721e-10	SCUTST3087A06.g ST3 Saccharum hybrid cultivar SP80-3280 cDNA clone SCUTST3087A06 5', mRNA sequence
gi|239916426|gb|GE325069.1|GE325069	1.64	14.23	3.11717	5.39536e-06	8.80687e-05	ScPhySHF 288 Saccharum officinarum CoC671 ESTs from the Forward SSH library Saccharum hybrid cultivar CoC 671 cDNA clone ScPhySHF 288, mRNA sequence
gi|35096850|gb|CA171892.1|CA171892	1.43	12.38	3.11392	9.51918e-06	0.000148031	SCSFSB1068D06.g SB1 Saccharum hybrid cultivar SP80-3280 cDNA clone SCSFSB1068D06 5', mRNA sequence
gi|35103455|gb|CA175109.1|CA175109	1.23	10.52	3.0964	1.65355e-05	0.000243326	SCJFST1016C03.b ST1 Saccharum hybrid cultivar SP80-3280 cDNA clone SCJFST1016C03 3', mRNA sequence
gi|35202731|gb|CF571405.1|CF571405	0.82	7.01	3.09572	4.69032e-05	0.000619543	MCS013D02 Maturing Sugarcane Stem Lambda ZIPLOX Library (MCS) Saccharum hybrid cultivar Q117 cDNA clone MCS028E07 5' similar to unknown function, mRNA sequence
gi|35951906|gb|CA261200.1|CA261200	2.05	17.33	3.07958	1.67458e-06	3.01909e-05	SCCCLB2006B01.g LB2 Saccharum hybrid cultivar SP80-3280 cDNA clone SCCCLB2006B01 5', mRNA sequence
gi|34938179|gb|CA084872.1|CA084872	3.89	32.8	3.07585	6.45278e-09	1.71193e-07	SCEZAM2058B07.g AM2 Saccharum hybrid cultivar SP80-3280 cDNA clone SCEZAM2058B07 5', mRNA sequence
gi|35116443|gb|CA181558.1|CA181558	1.23	10.11	3.03905	1.65361e-05	0.000243221	SCBFST3133G04.b ST3 Saccharum hybrid cultivar SP80-3280 cDNA clone SCBFST3133G04 3', mRNA sequence
gi|35203586|gb|CF572260.1|CF572260	2.46	20.01	3.02399	5.02898e-07	1.00728e-05	MCSA035G07 Maturing Sugarcane Stem Lambda ZIPLOX Library (MCS) Saccharum hybrid cultivar Q117 cDNA clone MCSA035G07 5' similar to ATP-dependent RNA helicase, mRNA sequence
gi|35949670|gb|CA260089.1|CA260089	4.1	33.21	3.01792	3.42562e-09	9.44117e-08	SCPRRT3030F06.g RT3 Saccharum hybrid cultivar SP80-3280 cDNA clone SCPRRT3030F06 5', mRNA sequence
gi|35025800|gb|CA136618.1|CA136618	1.43	11.55	3.01381	9.51922e-06	0.000147958	SCQGRT1044H02.g RT1 Saccharum hybrid cultivar SP80-3280 cDNA clone SCQGRT1044H02 5', mRNA sequence
gi|34962443|gb|CA109136.1|CA109136	3.07	24.75	3.01112	7.94102e-08	1.80077e-06	SCSGHR1069D03.g HR1 Saccharum hybrid cultivar SP70-1143 cDNA clone SCSGHR1069D03 5', mRNA sequence
gi|3460822|gb|AI105575.1|AI105575	3.69	29.71	3.00926	1.21321e-08	3.10268e-07	M-EST211 Sugarcane mature stalk Saccharum hybrid cultivar NCo 376 cDNA clone ME38-rev similar to SRA-10 protein, mRNA sequence
gi|35039760|gb|CA143608.1|CA143608	3.69	29.71	3.00926	1.21321e-08	3.09761e-07	SCRURT2005B03.g RT2 Saccharum hybrid cultivar SP80-3280 cDNA clone SCRURT2005B03 5', mRNA sequence
gi|35203422|gb|CF572096.1|CF572096	1.23	9.9	3.00877	1.65368e-05	0.000243116	MCSA033C12 Maturing Sugarcane Stem Lambda ZIPLOX Library (MCS) Saccharum hybrid cultivar Q117 cDNA clone MCSA033C12 5' similar to unknown function, mRNA sequence
gi|35067837|gb|CA157500.1|CA157500	1.43	11.35	2.98861	9.51928e-06	0.000147885	SCEZRZ3015A04.g RZ3 Saccharum hybrid cultivar SP80-3280 cDNA clone SCEZRZ3015A04 5', mRNA sequence
gi|36002502|gb|CA278518.1|CA278518	1.43	11.35	2.98861	9.51928e-06	0.000147812	SCCCSD2089H04.g SD2 Saccharum hybrid cultivar (mixed) cDNA clone SCCCSD2089H04 5', mRNA sequence
gi|35003187|gb|CA125358.1|CA125358	6.55	51.78	2.98283	1.92779e-12	7.63924e-11	SCRFLR1055H10.g LR1 Saccharum hybrid cultivar SP80-3280 cDNA clone SCRFLR1055H10 5', mRNA sequence
gi|35072513|gb|CA159791.1|CA159791	1.02	8.05	2.98042	2.8213e-05	0.000394527	SCJFRZ3C05C12.b RZ3 Saccharum hybrid cultivar SP80-3280 cDNA clone SCJFRZ3C05C12 3', mRNA sequence
gi|34952800|gb|CA099493.1|CA099493	1.84	14.44	2.97229	3.02074e-06	5.17704e-05	SCUTCL6035B04.g CL6 Saccharum hybrid cultivar SP80-3280 cDNA clone SCUTCL6035B04 5', mRNA sequence
gi|35282036|gb|CA224559.1|CA224559	0.82	6.39	2.96212	4.83524e-05	0.000635727	SCCCFL6001E10.g Saccharum officinarum FL6 Saccharum hybrid cultivar cDNA clone SCCCFL6001E10 5', mRNA sequence
gi|268781876|gb|CN611168.1|CN611168	3.07	23.72	2.94979	7.94102e-08	1.80208e-06	SUS02-010F-G07-052.b Sugarcane mature stem library Saccharum hybrid cultivar CoS 767 cDNA clone SUS02-010F-G07-052 5', mRNA sequence
gi|2355123|gb|AA577648.1|AA577648	1.23	9.49	2.94775	1.65402e-05	0.000243052	EST222 Sugarcane leaf roll Saccharum hybrid cultivar NCo 376 cDNA clone F79-rev similar to hypothetical proteins, mRNA sequence
gi|34963282|gb|CA109975.1|CA109975	3.69	28.47	2.94775	1.21321e-08	3.10014e-07	SCUTHR1063E06.b HR1 Saccharum hybrid cultivar SP70-1143 cDNA clone SCUTHR1063E06 3', mRNA sequence
gi|35967950|gb|CA267295.1|CA267295	1.02	7.84	2.94228	2.82676e-05	0.000395114	SCEZLB2070C10.g LB2 Saccharum hybrid cultivar SP80-3280 cDNA clone SCEZLB2070C10 5', mRNA sequence
gi|35267429|gb|CA217284.1|CA217284	10.65	81.69	2.93931	4.41868e-14	2.45076e-12	SCSFAD1125H10.g AD1 Saccharum hybrid cultivar SP70-1143 cDNA clone SCSFAD1125H10 5', mRNA sequence
gi|35938620|gb|CA254590.1|CA254590	3.89	29.5	2.92287	6.45278e-09	1.71631e-07	SCBFFL4115B11.g FL4 Saccharum hybrid cultivar (mixed) cDNA clone SCBFFL4115B11 5', mRNA sequence
gi|268777815|gb|DN192673.1|DN192673	1.84	13.82	2.90898	3.02074e-06	5.18843e-05	SUM01-051F-C02-007.b Sugarcane mature leaf tissue library Saccharum hybrid cultivar CoS 767 cDNA clone SUM01-051F-C02-007 5', mRNA sequence
gi|35003273|gb|CA125401.1|CA125401	1.43	10.73	2.90756	9.51982e-06	0.000147746	SCRLLR1016E03.g LR1 Saccharum hybrid cultivar SP80-3280 cDNA clone SCRLLR1016E03 5', mRNA sequence
gi|35993403|gb|CA275410.1|CA275410	5.12	38.16	2.89785	1.42445e-10	4.67227e-09	SCBFSD1037F09.g SD1 Saccharum hybrid cultivar (mixed) cDNA clone SCBFSD1037F09 5', mRNA sequence
gi|34975859|gb|CA122551.1|CA122551	2.05	15.27	2.897	1.67458e-06	3.01734e-05	SCJLLR1033G01.b LR1 Saccharum hybrid cultivar SP80-3280 cDNA clone SCJLLR1033G01 3', mRNA sequence
gi|34942909|gb|CA089602.1|CA089602	1.64	12.17	2.89156	5.39542e-06	8.79777e-05	SCSGAM2075H01.b AM2 Saccharum hybrid cultivar SP80-3280 cDNA clone SCSGAM2075H01 3', mRNA sequence
gi|35128679|gb|CA187618.1|CA187618	1.23	9.08	2.88403	1.65511e-05	0.000243097	SCUTST3129C04.g ST3 Saccharum hybrid cultivar SP80-3280 cDNA clone SCUTST3129C04 5', mRNA sequence
gi|35113421|gb|CA180039.1|CA180039	3.28	24.14	2.87966	4.2578e-08	1.00876e-06	SCCCST2003E08.g ST2 Saccharum hybrid cultivar cDNA clone SCCCST2003E08 5', mRNA sequence
gi|35207832|gb|CF576506.1|CF576506	6.55	48.07	2.87557	1.92779e-12	7.62956e-11	MCSA180H02 Maturing Sugarcane Stem Lambda ZIPLOX Library (MCS) Saccharum hybrid cultivar Q117 cDNA clone MCSA193H01 5' similar to unknown function, mRNA sequence
gi|35060413|gb|CA153886.1|CA153886	1.02	7.43	2.86479	2.8537e-05	0.000397811	SCVPRZ2037B07.g RZ2 Saccharum hybrid cultivar SP80-3280 cDNA clone SCVPRZ2037B07 5', mRNA sequence
gi|36068593|gb|CA298369.1|CA298369	2.87	20.42	2.83086	1.4757e-07	3.22691e-06	SCRFFL8035F03.g FL8 Saccharum hybrid cultivar (mixed) cDNA clone SCRFFL8035F03 5', mRNA sequence
gi|35233438|gb|CA200306.1|CA200306	3.89	27.64	2.82892	6.45278e-09	1.70903e-07	SCRLFL1005F10.g FL1 Saccharum hybrid cultivar (mixed) cDNA clone SCRLFL1005F10 5', mRNA sequence
gi|35104384|gb|CA175550.1|CA175550	1.02	7.22	2.82343	2.88418e-05	0.000401343	SCJLST1019F07.g ST1 Saccharum hybrid cultivar SP80-3280 cDNA clone SCJLST1019F07 5', mRNA sequence
gi|35227723|gb|CA197452.1|CA197452	1.02	7.22	2.82343	2.88418e-05	0.000401164	SCRFAD1023G08.g AD1 Saccharum hybrid cultivar SP70-1143 cDNA clone SCRFAD1023G08 5', mRNA sequence
gi|33463043|gb|BQ535280.1|BQ535280	1.43	10.11	2.8217	9.52278e-06	0.000147719	LEAF4_14_B03 pSL Saccharum hybrid cultivar CP72-2086 cDNA 5', mRNA sequence
gi|36062566|gb|CA296347.1|CA296347	2.66	18.77	2.81893	2.73086e-07	5.68871e-06	SCUTSD1085D11.g SD1 Saccharum hybrid cultivar (mixed) cDNA clone SCUTSD1085D11 5', mRNA sequence
gi|35010983|gb|CA129273.1|CA129273	6.35	44.76	2.81738	3.41926e-12	1.31328e-10	SCRFLR2021G01.g LR2 Saccharum hybrid cultivar SP80-3280 cDNA clone SCRFLR2021G01 5', mRNA sequence
gi|34967490|gb|CA114183.1|CA114183	0.82	5.78	2.81737	5.6552e-05	0.000730009	SCQSLB1049H10.g LB1 Saccharum hybrid cultivar SP80-3280 cDNA clone SCQSLB1049H10 5', mRNA sequence
gi|35950403|gb|CA260457.1|CA260457	0.82	5.78	2.81737	5.6552e-05	0.000729708	SCRLRT3035D12.b RT3 Saccharum hybrid cultivar SP80-3280 cDNA clone SCRLRT3035D12 3', mRNA sequence
gi|35224072|gb|CA195630.1|CA195630	0.82	5.78	2.81737	5.6552e-05	0.000729406	SCSBSB1096E09.g SB1 Saccharum hybrid cultivar SP80-3280 cDNA clone SCSBSB1096E09 5', mRNA sequence
gi|35297658|gb|CA232297.1|CA232297	0.82	5.78	2.81737	5.6552e-05	0.000729105	SCRUFL3060A09.b Saccharum officinarum FL3 Saccharum hybrid cultivar (mixed) cDNA clone SCRUFL3060A09 3', mRNA sequence
gi|36009303|gb|CA280857.1|CA280857	7.58	53.02	2.80627	1.96065e-13	9.31863e-12	SCVPFL4C12C08.g FL4 Saccharum hybrid cultivar (mixed) cDNA clone SCVPFL4C12C08 5', mRNA sequence
gi|35133835|gb|CA190052.1|CA190052	2.66	18.57	2.80348	2.73086e-07	5.68492e-06	SCCCLR1C08A01.g LR1 Saccharum hybrid cultivar SP80-3280 cDNA clone SCCCLR1C08A01 5', mRNA sequence
gi|34964941|gb|CA111634.1|CA111634	5.32	36.93	2.7953	7.55024e-11	2.57384e-09	SCCCLB1021A04.g LB1 Saccharum hybrid cultivar SP80-3280 cDNA clone SCCCLB1021A04 5', mRNA sequence
gi|35294102|gb|CA230505.1|CA230505	1.02	7.01	2.78085	2.9379e-05	0.000407728	SCJFFL3C05F11.g Saccharum officinarum FL3 Saccharum hybrid cultivar (mixed) cDNA clone SCJFFL3C05F11 5', mRNA sequence
gi|36013098|gb|CA282136.1|CA282136	0.82	5.57	2.76398	6.42378e-05	0.000817063	SCAGSD2041B07.g SD2 Saccharum hybrid cultivar (mixed) cDNA clone SCAGSD2041B07 5', mRNA sequence
gi|34968938|gb|CA115631.1|CA115631	2.46	16.71	2.76398	5.02898e-07	1.00793e-05	SCSBLB1036G02.g LB1 Saccharum hybrid cultivar SP80-3280 cDNA clone SCSBLB1036G02 5', mRNA sequence
gi|36034882|gb|CA287339.1|CA287339	0.82	5.57	2.76398	6.42378e-05	0.00081673	SCMCSD2060D07.g SD2 Saccharum hybrid cultivar (mixed) cDNA clone SCMCSD2060D07 5', mRNA sequence
gi|36065009|gb|CA297177.1|CA297177	3.07	20.84	2.76304	7.94102e-08	1.80339e-06	SCUTSD2087B01.g SD2 Saccharum hybrid cultivar (mixed) cDNA clone SCUTSD2087B01 5', mRNA sequence
gi|34971780|gb|CA118472.1|CA118472	1.43	9.7	2.76197	9.53038e-06	0.000147763	SCBGLR1098G02.g LR1 Saccharum hybrid cultivar SP80-3280 cDNA clone SCBGLR1098G02 5', mRNA sequence
gi|34923529|gb|CA071378.1|CA071378	1.02	6.81	2.73909	3.03226e-05	0.000418222	SCACAM1071H03.g AM1 Saccharum hybrid cultivar SP80-3280 cDNA clone SCACAM1071H03 5', mRNA sequence
gi|35227738|gb|CA197459.1|CA197459	1.02	6.81	2.73909	3.03226e-05	0.000418037	SCRFAD1023H06.g AD1 Saccharum hybrid cultivar SP70-1143 cDNA clone SCRFAD1023H06 5', mRNA sequence
gi|35052437|gb|CA149910.1|CA149910	4.91	32.59	2.73063	2.69154e-10	8.54126e-09	SCCCRZ2004F02.g RZ2 Saccharum hybrid cultivar SP80-3280 cDNA clone SCCCRZ2004F02 5', mRNA sequence
gi|36010932|gb|CA281411.1|CA281411	1.43	9.49	2.73039	9.5389e-06	0.000147822	SCAGSD1040F10.g SD1 Saccharum hybrid cultivar (mixed) cDNA clone SCAGSD1040F10 5', mRNA sequence
gi|35317694|gb|CA242259.1|CA242259	2.87	18.98	2.72536	1.4757e-07	3.2224e-06	SCEPFL3085A11.g Saccharum officinarum FL3 Saccharum hybrid cultivar (mixed) cDNA clone SCEPFL3085A11 5', mRNA sequence
gi|36030117|gb|CA286277.1|CA286277	5.53	36.51	2.72294	4.00924e-11	1.40824e-09	SCQGSD2047B06.g SD2 Saccharum hybrid cultivar (mixed) cDNA clone SCQGSD2047B06 5', mRNA sequence
gi|34964615|gb|CA111308.1|CA111308	2.05	13.41	2.70961	1.67461e-06	3.01565e-05	SCACLB1048F03.g LB1 Saccharum hybrid cultivar SP80-3280 cDNA clone SCACLB1048F03 5', mRNA sequence
gi|34960487|gb|CA107180.1|CA107180	11.26	73.65	2.70948	0	0	SCRFHR1006H10.g HR1 Saccharum hybrid cultivar SP70-1143 cDNA clone SCRFHR1006H10 5', mRNA sequence
gi|35125952|gb|CA186303.1|CA186303	0.82	5.36	2.70854	7.77378e-05	0.000965953	SCSGST3118G03.g ST3 Saccharum hybrid cultivar SP80-3280 cDNA clone SCSGST3118G03 5', mRNA sequence
gi|34946077|gb|CA092770.1|CA092770	0.82	5.36	2.70854	7.77378e-05	0.000965569	SCVPAM2068H03.g AM2 Saccharum hybrid cultivar SP80-3280 cDNA clone SCVPAM2068H03 5', mRNA sequence
gi|33462270|gb|BQ534507.1|BQ534507	8.4	54.67	2.70229	1.38778e-13	6.85677e-12	LEAF3_10_A12 pSL Saccharum hybrid cultivar CP72-2086 cDNA 5', mRNA sequence
gi|35012884|gb|CA130225.1|CA130225	6.96	45.18	2.69853	6.51034e-13	2.76964e-11	SCVPLR2019H02.g LR2 Saccharum hybrid cultivar SP80-3280 cDNA clone SCVPLR2019H02 5', mRNA sequence
gi|34925204|gb|CA072978.1|CA072978	1.43	9.28	2.69811	9.55374e-06	0.000147979	SCEPAM1022F01.g AM1 Saccharum hybrid cultivar SP80-3280 cDNA clone SCEPAM1022F01 5', mRNA sequence
gi|35277217|gb|CA222169.1|CA222169	1.02	6.6	2.6939	3.19742e-05	0.000440029	SCEZFL4045B06.g FL4 Saccharum hybrid cultivar (mixed) cDNA clone SCEZFL4045B06 5', mRNA sequence
gi|35005649|gb|CA126600.1|CA126600	1.02	6.6	2.6939	3.19742e-05	0.000439835	SCUTLR1037D03.g LR1 Saccharum hybrid cultivar SP80-3280 cDNA clone SCUTLR1037D03 5', mRNA sequence
gi|35970462|gb|CA268149.1|CA268149	4.3	27.44	2.67387	1.81582e-09	5.19713e-08	SCCCFL4120D08.g FL4 Saccharum hybrid cultivar (mixed) cDNA clone SCCCFL4120D08 5', mRNA sequence
gi|35958163|gb|CA263969.1|CA263969	9.83	62.51	2.66882	9.17044e-14	4.80463e-12	SCSBLB2036H03.g LB2 Saccharum hybrid cultivar SP80-3280 cDNA clone SCSBLB2036H03 5', mRNA sequence
gi|35242675|gb|CA204922.1|CA204922	1.43	9.08	2.66668	9.57964e-06	0.000148233	SCSFSB1099A03.g SB1 Saccharum hybrid cultivar SP80-3280 cDNA clone SCSFSB1099A03 5', mRNA sequence
gi|34977178|gb|CA123870.1|CA123870	4.1	25.99	2.66426	3.42562e-09	9.44951e-08	SCMCLR1124C05.g LR1 Saccharum hybrid cultivar SP80-3280 cDNA clone SCMCLR1124C05 5', mRNA sequence
gi|35341266|gb|CA253891.1|CA253891	1.64	10.31	2.65228	5.40306e-06	8.80563e-05	SCRLFL4107B01.g FL4 Saccharum hybrid cultivar (mixed) cDNA clone SCRLFL4107B01 5', mRNA sequence
gi|34927171|gb|CA074898.1|CA074898	2.87	17.95	2.64486	1.4757e-07	3.22466e-06	SCJFAM1066A06.g AM1 Saccharum hybrid cultivar SP80-3280 cDNA clone SCJFAM1066A06 5', mRNA sequence
gi|35946366|gb|CA258438.1|CA258438	15.15	94.69	2.64389	4.21884e-15	2.65065e-13	SCCCRT3007C04.g RT3 Saccharum hybrid cultivar SP80-3280 cDNA clone SCCCRT3007C04 5', mRNA sequence
gi|34964489|gb|CA111182.1|CA111182	2.46	15.27	2.63397	5.029e-07	1.00664e-05	SCACLB1046G05.g LB1 Saccharum hybrid cultivar SP80-3280 cDNA clone SCACLB1046G05 5', mRNA sequence
gi|36045736|gb|CA290681.1|CA290681	1.23	7.63	2.63302	1.73714e-05	0.000253595	SCUTSD1028C10.b SD1 Saccharum hybrid cultivar (mixed) cDNA clone SCUTSD1028C10 3', mRNA sequence
gi|36063390|gb|CA296592.1|CA296592	6.35	39.19	2.62566	3.41926e-12	1.31978e-10	SCUTSD1087F08.g SD1 Saccharum hybrid cultivar (mixed) cDNA clone SCUTSD1087F08 5', mRNA sequence
gi|36032832|gb|CA286666.1|CA286666	2.25	13.82	2.61876	9.20832e-07	1.75115e-05	SCBGSD2052C05.g SD2 Saccharum hybrid cultivar (mixed) cDNA clone SCBGSD2052C05 5', mRNA sequence
gi|34963708|gb|CA110401.1|CA110401	2.25	13.82	2.61876	9.20832e-07	1.75009e-05	SCVPHR1092B12.g HR1 Saccharum hybrid cultivar SP70-1143 cDNA clone SCVPHR1092B12 5', mRNA sequence
gi|35323734|gb|CA245259.1|CA245259	2.25	13.82	2.61876	9.20832e-07	1.74902e-05	SCBGFL5077B07.g Saccharum officinarum FL5 Saccharum hybrid cultivar (mixed) cDNA clone SCBGFL5077B07 5', mRNA sequence
gi|34975571|gb|CA122263.1|CA122263	2.66	16.3	2.61537	2.73088e-07	5.68118e-06	SCJFLR1017G02.g LR1 Saccharum hybrid cultivar SP80-3280 cDNA clone SCJFLR1017G02 5', mRNA sequence
gi|35027955|gb|CA137707.1|CA137707	14.54	88.91	2.61232	0	0	SCCCRT2003C12.g RT2 Saccharum hybrid cultivar SP80-3280 cDNA clone SCCCRT2003C12 5', mRNA sequence
gi|34964150|gb|CA110843.1|CA110843	1.02	6.19	2.60137	3.98516e-05	0.000539404	SCCCLB1002B06.g LB1 Saccharum hybrid cultivar SP80-3280 cDNA clone SCCCLB1002B06 5', mRNA sequence
gi|35100496|gb|CA173652.1|CA173652	1.84	11.14	2.59797	3.02372e-06	5.1793e-05	SCCCST1002G03.g ST1 Saccharum hybrid cultivar SP80-3280 cDNA clone SCCCST1002G03 5', mRNA sequence
gi|35004012|gb|CA125774.1|CA125774	3.48	21.04	2.59598	2.27584e-08	5.60011e-07	SCRLLR1111B03.g LR1 Saccharum hybrid cultivar SP80-3280 cDNA clone SCRLLR1111B03 5', mRNA sequence
gi|35309940|gb|CA238403.1|CA238403	16.38	99.02	2.59578	0	0	SCSBFL5018C10.g Saccharum officinarum FL5 Saccharum hybrid cultivar (mixed) cDNA clone SCSBFL5018C10 5', mRNA sequence
gi|33463877|gb|BQ536114.1|BQ536114	2.46	14.85	2.59373	5.02904e-07	1.006e-05	STEM2_10_H09 pSS Saccharum hybrid cultivar CP72-2086 cDNA 5', mRNA sequence
gi|34967692|gb|CA114385.1|CA114385	3.89	23.31	2.58311	6.45278e-09	1.71048e-07	SCQSLB1052F10.g LB1 Saccharum hybrid cultivar SP80-3280 cDNA clone SCQSLB1052F10 5', mRNA sequence
gi|34974365|gb|CA121057.1|CA121057	98.29	584.42	2.57189	1.01164e-12	4.14015e-11	SCEQLR1050A02.g LR1 Saccharum hybrid cultivar SP80-3280 cDNA clone SCEQLR1050A02 5', mRNA sequence
gi|36039549|gb|CA288843.1|CA288843	1.84	10.93	2.57052	3.0259e-06	5.18019e-05	SCEQSD2078H06.g SD2 Saccharum hybrid cultivar (mixed) cDNA clone SCEQSD2078H06 5', mRNA sequence
gi|34950015|gb|CA096708.1|CA096708	7.17	42.5	2.56742	4.1056e-13	1.8082e-11	SCCCCL6003D07.g CL6 Saccharum hybrid cultivar SP80-3280 cDNA clone SCCCCL6003D07 5', mRNA sequence
gi|35071501|gb|CA159294.1|CA159294	1.43	8.46	2.56464	9.83692e-06	0.000152063	SCJFRZ3C02E11.b RZ3 Saccharum hybrid cultivar SP80-3280 cDNA clone SCJFRZ3C02E11 3', mRNA sequence
gi|34932588|gb|CA080063.1|CA080063	1.64	9.7	2.56429	5.4357e-06	8.84498e-05	SCSGAM1095E09.g AM1 Saccharum hybrid cultivar SP80-3280 cDNA clone SCSGAM1095E09 5', mRNA sequence
gi|35105543|gb|CA176127.1|CA176127	4.5	26.61	2.56397	9.61468e-10	2.84576e-08	SCJLST1027D02.g ST1 Saccharum hybrid cultivar SP80-3280 cDNA clone SCJLST1027D02 5', mRNA sequence
gi|35311811|gb|CA239328.1|CA239328	4.5	26.61	2.56397	9.61468e-10	2.84307e-08	SCBFFL5074B10.g Saccharum officinarum FL5 Saccharum hybrid cultivar (mixed) cDNA clone SCBFFL5074B10 5', mRNA sequence
gi|35284169|gb|CA225624.1|CA225624	1.23	7.22	2.55334	1.90619e-05	0.000275569	SCRLFL4060F04.g FL4 Saccharum hybrid cultivar (mixed) cDNA clone SCRLFL4060F04 5', mRNA sequence
gi|35303597|gb|CA235246.1|CA235246	2.25	13.2	2.55254	9.20952e-07	1.74819e-05	SCCCFL4093H09.g FL4 Saccharum hybrid cultivar (mixed) cDNA clone SCCCFL4093H09 5', mRNA sequence
gi|35946177|gb|CA258343.1|CA258343	1.02	5.98	2.55158	4.84922e-05	0.000637029	SCCCRT3005G03.g RT3 Saccharum hybrid cultivar SP80-3280 cDNA clone SCCCRT3005G03 5', mRNA sequence
gi|35253162|gb|CA210150.1|CA210150	1.02	5.98	2.55158	4.84922e-05	0.000636761	SCJLFL1047H02.b FL1 Saccharum hybrid cultivar (mixed) cDNA clone SCJLFL1047H02 3', mRNA sequence
gi|35054643|gb|CA151013.1|CA151013	1.02	5.98	2.55158	4.84922e-05	0.000636493	SCJFRZ2005B01.g RZ2 Saccharum hybrid cultivar SP80-3280 cDNA clone SCJFRZ2005B01 5', mRNA sequence
gi|35006094|gb|CA126823.1|CA126823	1.02	5.98	2.55158	4.84922e-05	0.000636226	SCVPLR1028F03.g LR1 Saccharum hybrid cultivar SP80-3280 cDNA clone SCVPLR1028F03 5', mRNA sequence
gi|35264334|gb|CA215749.1|CA215749	1.02	5.98	2.55158	4.84922e-05	0.000635959	SCSFFL4015E09.g FL4 Saccharum hybrid cultivar (mixed) cDNA clone SCSFFL4015E09 5', mRNA sequence
gi|36041347|gb|CA289409.1|CA289409	7.17	41.67	2.53896	4.1056e-13	1.81076e-11	SCAGFL8004G06.g FL8 Saccharum hybrid cultivar (mixed) cDNA clone SCAGFL8004G06 5', mRNA sequence
gi|33461403|gb|BQ533640.1|BQ533640	3.48	20.22	2.53862	2.27584e-08	5.61338e-07	LEAF4_26_C03 pSL Saccharum hybrid cultivar CP72-2086 cDNA 5', mRNA sequence
gi|36032465|gb|CA286504.1|CA286504 类固醇生物合成	22.11	127.9	2.53225	0	0	SCBGSD2050C05.g SD2 Saccharum hybrid cultivar (mixed) cDNA clone SCBGSD2050C05 5', mRNA sequence
gi|35334440|gb|CA250608.1|CA250608	1.43	8.25	2.52838	1.00683e-05	0.000154949	SCRUFL1118D09.b FL1 Saccharum hybrid cultivar (mixed) cDNA clone SCRUFL1118D09 3', mRNA sequence
gi|35128633|gb|CA187596.1|CA187596	8.19	47.24	2.52807	1.03473e-13	5.36718e-12	SCUTST3128H09.g ST3 Saccharum hybrid cultivar SP80-3280 cDNA clone SCUTST3128H09 5', mRNA sequence
gi|34946200|gb|CA092893.1|CA092893	2.87	16.5	2.52334	1.47571e-07	3.22017e-06	SCCCCL1001H07.b CL1 Saccharum hybrid cultivar cDNA clone SCCCCL1001H07 3', mRNA sequence
gi|35257734|gb|CA212439.1|CA212439	4.1	23.52	2.52019	3.42562e-09	9.48302e-08	SCSFAD1112E06.g AD1 Saccharum hybrid cultivar SP70-1143 cDNA clone SCSFAD1112E06 5', mRNA sequence
gi|36074604|gb|CA300456.1|CA300456	3.89	22.28	2.51791	6.45278e-09	1.71485e-07	SCSFLV1044D05.g LV1 Saccharum hybrid cultivar (mixed) cDNA clone SCSFLV1044D05 5', mRNA sequence
gi|268774944|gb|CN609522.1|CN609522	5.32	30.32	2.51077	7.55024e-11	2.56823e-09	SUL01-043F-A08-053.b Sugarcane leaf whorl library Saccharum hybrid cultivar CoS 767 cDNA clone SUL01-043F-A08-053 5', mRNA sequence
gi|35311523|gb|CA239187.1|CA239187	1.23	7.01	2.51076	2.09042e-05	0.000301086	SCEQFL5047A06.g Saccharum officinarum FL5 Saccharum hybrid cultivar (mixed) cDNA clone SCEQFL5047A06 5', mRNA sequence
gi|35207375|gb|CF576049.1|CF576049	18.84	107.06	2.50655	2.22044e-16	1.4943e-14	MCSA175B11 Maturing Sugarcane Stem Lambda ZIPLOX Library (MCS) Saccharum hybrid cultivar Q117 cDNA clone MCSA155F06 5' similar to unknown function, mRNA sequence
gi|35981763|gb|CA271715.1|CA271715	1.02	5.78	2.5025	6.33598e-05	0.00080853	SCMCLB2081F06.g LB2 Saccharum hybrid cultivar SP80-3280 cDNA clone SCMCLB2081F06 5', mRNA sequence
gi|36059158|gb|CA295221.1|CA295221	1.02	5.78	2.5025	6.33598e-05	0.0008082	SCACLV1021A07.g LV1 Saccharum hybrid cultivar (mixed) cDNA clone SCACLV1021A07 5', mRNA sequence
gi|35950455|gb|CA260483.1|CA260483	1.02	5.78	2.5025	6.33598e-05	0.00080787	SCSBRT3036A02.g RT3 Saccharum hybrid cultivar SP80-3280 cDNA clone SCSBRT3036A02 5', mRNA sequence
gi|35296066|gb|CA231482.1|CA231482	1.02	5.78	2.5025	6.33598e-05	0.00080754	SCQSFL3034B01.b Saccharum officinarum FL3 Saccharum hybrid cultivar (mixed) cDNA clone SCQSFL3034B01 3', mRNA sequence
gi|35308632|gb|CA237750.1|CA237750	2.66	15.06	2.50122	2.731e-07	5.67764e-06	SCEQFL5052H07.g Saccharum officinarum FL5 Saccharum hybrid cultivar (mixed) cDNA clone SCEQFL5052H07 5', mRNA sequence
gi|35225397|gb|CA196302.1|CA196302	3.07	17.33	2.49696	7.94106e-08	1.79817e-06	SCSBAD1087B01.g AD1 Saccharum hybrid cultivar SP70-1143 cDNA clone SCSBAD1087B01 5', mRNA sequence
gi|268782275|gb|CN611385.1|CN611385	2.05	11.55	2.4942	1.67797e-06	3.01822e-05	SUS02-014F-G01-004.b Sugarcane mature stem library Saccharum hybrid cultivar CoS 767 cDNA clone SUS02-014F-G01-004 5', mRNA sequence
gi|35336005|gb|CA251369.1|CA251369	2.05	11.55	2.4942	1.67797e-06	3.01649e-05	SCQSFL1124H09.g FL1 Saccharum hybrid cultivar (mixed) cDNA clone SCQSFL1124H09 5', mRNA sequence
gi|34959386|gb|CA106091.1|CA106091	3.48	19.6	2.49369	2.27584e-08	5.60453e-07	SCJLHR1027G04.b HR1 Saccharum hybrid cultivar SP70-1143 cDNA clone SCJLHR1027G04 3', mRNA sequence
gi|33460776|gb|BQ533013.1|BQ533013	1.43	8.05	2.49297	1.0465e-05	0.000160264	LEAF4_15_E06 pSL Saccharum hybrid cultivar CP72-2086 cDNA 5', mRNA sequence
gi|35302887|gb|CA234891.1|CA234891	1.43	8.05	2.49297	1.0465e-05	0.000160186	SCCCFL4089D04.g FL4 Saccharum hybrid cultivar (mixed) cDNA clone SCCCFL4089D04 5', mRNA sequence
gi|34968403|gb|CA115096.1|CA115096	1.43	8.05	2.49297	1.0465e-05	0.000160107	SCRULB1061F10.g LB1 Saccharum hybrid cultivar SP80-3280 cDNA clone SCRULB1061F10 5', mRNA sequence
gi|35101748|gb|CA174258.1|CA174258	1.43	8.05	2.49297	1.0465e-05	0.000160029	SCJFST1009D09.b ST1 Saccharum hybrid cultivar SP80-3280 cDNA clone SCJFST1009D09 3', mRNA sequence
gi|166791116|gb|DV734192.1|DV734192	2.25	12.58	2.48314	9.21554e-07	1.74827e-05	SUS01-143-A11-A-083.b Sugarcane mature stem library Saccharum hybrid cultivar CoS 767 cDNA clone SUS01-143-A11-A-083 5', mRNA sequence
gi|34964179|gb|CA110872.1|CA110872	4.3	23.93	2.47641	1.81582e-09	5.2019e-08	SCCCLB1002E02.g LB1 Saccharum hybrid cultivar SP80-3280 cDNA clone SCCCLB1002E02 5', mRNA sequence
gi|34965925|gb|CA112618.1|CA112618	23.75	131.82	2.47257	8.65974e-14	4.60663e-12	SCEQLB1066C12.g LB1 Saccharum hybrid cultivar SP80-3280 cDNA clone SCEQLB1066C12 5', mRNA sequence
gi|35307229|gb|CA237056.1|CA237056	1.64	9.08	2.469	5.60144e-06	9.09099e-05	SCMCFL5024A03.g Saccharum officinarum FL5 Saccharum hybrid cultivar (mixed) cDNA clone SCMCFL5024A03 5', mRNA sequence
gi|34967783|gb|CA114476.1|CA114476	2.87	15.88	2.46809	1.47575e-07	3.21801e-06	SCRFLB1053H09.g LB1 Saccharum hybrid cultivar SP80-3280 cDNA clone SCRFLB1053H09 5', mRNA sequence
gi|35081530|gb|CA164277.1|CA164277	5.94	32.8	2.46516	1.1493e-11	4.20235e-10	SCSBRZ3118H05.g RZ3 Saccharum hybrid cultivar SP80-3280 cDNA clone SCSBRZ3118H05 5', mRNA sequence
gi|35298764|gb|CA232848.1|CA232848	5.73	31.56	2.46149	2.13684e-11	7.67836e-10	SCRUFL3064G05.b Saccharum officinarum FL3 Saccharum hybrid cultivar (mixed) cDNA clone SCRUFL3064G05 3', mRNA sequence
gi|35291145|gb|CA229032.1|CA229032	5.32	29.29	2.46091	7.55024e-11	2.57103e-09	SCAGFL3020D04.g Saccharum officinarum FL3 Saccharum hybrid cultivar (mixed) cDNA clone SCAGFL3020D04 5', mRNA sequence
gi|35058664|gb|CA153014.1|CA153014	2.25	12.38	2.46001	9.22088e-07	1.74822e-05	SCJFRZ2034E11.g RZ2 Saccharum hybrid cultivar SP80-3280 cDNA clone SCJFRZ2034E11 5', mRNA sequence
gi|35946606|gb|CA258556.1|CA258556	1.43	7.84	2.45484	1.11427e-05	0.000169977	SCCCRT3009A05.g RT3 Saccharum hybrid cultivar SP80-3280 cDNA clone SCCCRT3009A05 5', mRNA sequence
gi|34922478|gb|CA070606.1|CA070606	1.43	7.84	2.45484	1.11427e-05	0.000169894	SCUTAD1032A04.g AD1 Saccharum hybrid cultivar SP70-1143 cDNA clone SCUTAD1032A04 5', mRNA sequence
gi|36040863|gb|CA289244.1|CA289244	2.46	13.41	2.44658	5.03182e-07	1.00591e-05	SCEZSD2083G12.g SD2 Saccharum hybrid cultivar (mixed) cDNA clone SCEZSD2083G12 5', mRNA sequence
gi|36013747|gb|CA282310.1|CA282310	4.5	24.34	2.43533	9.61468e-10	2.84038e-08	SCAGSD2043C08.g SD2 Saccharum hybrid cultivar (mixed) cDNA clone SCAGSD2043C08 5', mRNA sequence
gi|35040052|gb|CA143754.1|CA143754	2.25	12.17	2.43533	9.22996e-07	1.74782e-05	SCRURT2006H01.g RT2 Saccharum hybrid cultivar SP80-3280 cDNA clone SCRURT2006H01 5', mRNA sequence
gi|35306230|gb|CA236556.1|CA236556	1.64	8.87	2.43524	5.74812e-06	9.30004e-05	SCSBFL5014E07.g Saccharum officinarum FL5 Saccharum hybrid cultivar (mixed) cDNA clone SCSBFL5014E07 5', mRNA sequence
gi|35201973|gb|CF570647.1|CF570647	5.12	27.64	2.43254	1.42445e-10	4.67718e-09	MCS004A03 Maturing Sugarcane Stem Lambda ZIPLOX Library (MCS) Saccharum hybrid cultivar Q117 cDNA clone MCS004D08 5' similar to unknown function, mRNA sequence
gi|35268887|gb|CA218013.1|CA218013	5.12	27.64	2.43254	1.42445e-10	4.66737e-09	SCPRAD1141C12.g AD1 Saccharum hybrid cultivar SP70-1143 cDNA clone SCPRAD1141C12 5', mRNA sequence
gi|35295282|gb|CA231091.1|CA231091	9.83	53.02	2.43127	9.17044e-14	4.81271e-12	SCQSFL3031A12.g Saccharum officinarum FL3 Saccharum hybrid cultivar (mixed) cDNA clone SCQSFL3031A12 5', mRNA sequence
gi|35285427|gb|CA226253.1|CA226253	3.48	18.77	2.43127	2.27584e-08	5.60895e-07	SCRLFL3006C11.g Saccharum officinarum FL3 Saccharum hybrid cultivar (mixed) cDNA clone SCRLFL3006C11 5', mRNA sequence
gi|34940118|gb|CA086811.1|CA086811	1.84	9.9	2.42772	3.09782e-06	5.28016e-05	SCQGAM2028C07.g AM2 Saccharum hybrid cultivar SP80-3280 cDNA clone SCQGAM2028C07 5', mRNA sequence
gi|35952089|gb|CA261292.1|CA261292	1.23	6.6	2.42381	2.94486e-05	0.000407969	SCCCLB2007H03.g LB2 Saccharum hybrid cultivar SP80-3280 cDNA clone SCCCLB2007H03 5', mRNA sequence
gi|36006541|gb|CA279897.1|CA279897	1.23	6.6	2.42381	2.94486e-05	0.000407788	SCVPLB2C01B06.g LB2 Saccharum hybrid cultivar SP80-3280 cDNA clone SCVPLB2C01B06 5', mRNA sequence
gi|34937281|gb|CA083970.1|CA083970	1.23	6.6	2.42381	2.94486e-05	0.000407607	SCEPAM2056G05.g AM2 Saccharum hybrid cultivar SP80-3280 cDNA clone SCEPAM2056G05 5', mRNA sequence
gi|35202763|gb|CF571437.1|CF571437	1.23	6.6	2.42381	2.94486e-05	0.000407427	MCS013G10 Maturing Sugarcane Stem Lambda ZIPLOX Library (MCS) Saccharum hybrid cultivar Q117 cDNA clone MCS029F01 5' similar to unknown function, mRNA sequence
gi|34923650|gb|CA071499.1|CA071499	3.89	20.84	2.42151	6.45278e-09	1.71777e-07	SCACAM1072C05.g AM1 Saccharum hybrid cultivar SP80-3280 cDNA clone SCACAM1072C05 5', mRNA sequence
gi|35298088|gb|CA232512.1|CA232512	1.43	7.63	2.41567	1.22962e-05	0.000186118	SCRUFL3061F12.b Saccharum officinarum FL3 Saccharum hybrid cultivar (mixed) cDNA clone SCRUFL3061F12 3', mRNA sequence
gi|36015445|gb|CA282820.1|CA282820	41.16	219.08	2.41214	0	0	SCQGSD1046C01.g SD1 Saccharum hybrid cultivar (mixed) cDNA clone SCQGSD1046C01 5', mRNA sequence
gi|35074654|gb|CA160860.1|CA160860	2.87	15.27	2.41158	1.47594e-07	3.21618e-06	SCMCRZ3064B02.g RZ3 Saccharum hybrid cultivar SP80-3280 cDNA clone SCMCRZ3064B02 5', mRNA sequence
gi|35312379|gb|CA239612.1|CA239612	2.46	13	2.40178	5.03722e-07	1.00635e-05	SCEQFL5049B04.g Saccharum officinarum FL5 Saccharum hybrid cultivar (mixed) cDNA clone SCEQFL5049B04 5', mRNA sequence
gi|35324614|gb|CA245710.1|CA245710	4.1	21.66	2.40134	3.42562e-09	9.47462e-08	SCEZFL5083A01.g Saccharum officinarum FL5 Saccharum hybrid cultivar (mixed) cDNA clone SCEZFL5083A01 5', mRNA sequence
gi|34970598|gb|CA117291.1|CA117291	4.1	21.66	2.40134	3.42562e-09	9.46623e-08	SCBFLR1046E12.g LR1 Saccharum hybrid cultivar SP80-3280 cDNA clone SCBFLR1046E12 5', mRNA sequence
gi|35125106|gb|CA185886.1|CA185886	2.66	14.03	2.39902	2.7327e-07	5.6774e-06	SCSFST3079F01.g ST3 Saccharum hybrid cultivar SP80-3280 cDNA clone SCSFST3079F01 5', mRNA sequence
gi|36012958|gb|CA282091.1|CA282091	11.88	62.51	2.39555	1.11022e-15	7.20745e-14	SCAGSD2040E09.g SD2 Saccharum hybrid cultivar (mixed) cDNA clone SCAGSD2040E09 5', mRNA sequence
gi|34918276|gb|CA066752.1|CA066752	1.43	7.43	2.37735	1.42515e-05	0.000213745	SCJFAD1010E07.g AD1 Saccharum hybrid cultivar SP70-1143 cDNA clone SCJFAD1010E07 5', mRNA sequence
gi|34968011|gb|CA114704.1|CA114704	1.43	7.43	2.37735	1.42515e-05	0.000213643	SCRFLB1056G04.g LB1 Saccharum hybrid cultivar SP80-3280 cDNA clone SCRFLB1056G04 5', mRNA sequence
gi|35329758|gb|CA248279.1|CA248279	1.23	6.39	2.37716	3.85994e-05	0.000525416	SCCCFL5095D08.g Saccharum officinarum FL5 Saccharum hybrid cultivar (mixed) cDNA clone SCCCFL5095D08 5', mRNA sequence
gi|35318807|gb|CA242812.1|CA242812	1.23	6.39	2.37716	3.85994e-05	0.000525187	SCSFFL3090H04.b Saccharum officinarum FL3 Saccharum hybrid cultivar (mixed) cDNA clone SCSFFL3090H04 3', mRNA sequence
gi|35320449|gb|CA243633.1|CA243633	12.49	64.77	2.37455	4.08562e-14	2.29044e-12	SCQGFL4073F09.g FL4 Saccharum hybrid cultivar (mixed) cDNA clone SCQGFL4073F09 5', mRNA sequence
gi|34966318|gb|CA113011.1|CA113011	18.43	95.31	2.37057	0	0	SCEZLB1007G03.g LB1 Saccharum hybrid cultivar SP80-3280 cDNA clone SCEZLB1007G03 5', mRNA sequence
gi|35339796|gb|CA253177.1|CA253177	36.04	186.28	2.3698	0	0	SCJLFL4098E12.g FL4 Saccharum hybrid cultivar (mixed) cDNA clone SCJLFL4098E12 5', mRNA sequence
gi|36035444|gb|CA287522.1|CA287522	18.22	94.07	2.36821	0	0	SCMCSD2062F08.g SD2 Saccharum hybrid cultivar (mixed) cDNA clone SCMCSD2062F08 5', mRNA sequence
gi|34934657|gb|CA081709.1|CA081709	1.64	8.46	2.36696	6.419e-06	0.00010279	SCAGAM2017E11.g AM2 Saccharum hybrid cultivar SP80-3280 cDNA clone SCAGAM2017E11 5', mRNA sequence
gi|35021941|gb|CA134684.1|CA134684	1.64	8.46	2.36696	6.419e-06	0.000102737	SCJFRT1062E03.b RT1 Saccharum hybrid cultivar SP80-3280 cDNA clone SCJFRT1062E03 3', mRNA sequence
gi|34964674|gb|CA111367.1|CA111367	3.48	17.95	2.36682	2.27592e-08	5.5959e-07	SCAGLB1069D02.g LB1 Saccharum hybrid cultivar SP80-3280 cDNA clone SCAGLB1069D02 5', mRNA sequence
gi|33461383|gb|BQ533620.1|BQ533620	1.84	9.49	2.3667	3.24362e-06	5.51663e-05	LEAF4_26_A07 pSL Saccharum hybrid cultivar CP72-2086 cDNA 5', mRNA sequence
gi|35252918|gb|CA210028.1|CA210028	1.84	9.49	2.3667	3.24362e-06	5.51362e-05	SCJLFL1047C03.g FL1 Saccharum hybrid cultivar (mixed) cDNA clone SCJLFL1047C03 5', mRNA sequence
gi|35969230|gb|CA267709.1|CA267709	2.25	11.55	2.3599	9.3153e-07	1.76184e-05	SCJLLB2078B11.g LB2 Saccharum hybrid cultivar SP80-3280 cDNA clone SCJLLB2078B11 5', mRNA sequence
gi|35297715|gb|CA232325.1|CA232325	2.05	10.52	2.35944	1.72337e-06	3.09276e-05	SCRUFL3060E01.b Saccharum officinarum FL3 Saccharum hybrid cultivar (mixed) cDNA clone SCRUFL3060E01 3', mRNA sequence
gi|205320435|gb|GD254036.1|GD254036	6.76	34.66	2.35818	1.11333e-12	4.52668e-11	ERF Sugarcane Salt and PEG stress treated cDNA Saccharum hybrid cultivar Co 86032 cDNA clone ERF 11-2 5' similar to ethylene responsive transcription factor, mRNA sequence
gi|35107058|gb|CA176863.1|CA176863	4.71	24.14	2.35763	5.08716e-10	1.55737e-08	SCMCST1055D02.g ST1 Saccharum hybrid cultivar SP80-3280 cDNA clone SCMCST1055D02 5', mRNA sequence
gi|35001708|gb|CA124626.1|CA124626	6.35	32.39	2.35072	3.41926e-12	1.31652e-10	SCQGLR1087E02.g LR1 Saccharum hybrid cultivar SP80-3280 cDNA clone SCQGLR1087E02 5', mRNA sequence
gi|33462540|gb|BQ534777.1|BQ534777	14.95	75.91	2.34414	0	0	LEAF1_1_E12 pSL Saccharum hybrid cultivar CP72-2086 cDNA 5', mRNA sequence
gi|34950676|gb|CA097369.1|CA097369	12.9	65.19	2.33728	0	0	SCEPCL6026F09.g CL6 Saccharum hybrid cultivar SP80-3280 cDNA clone SCEPCL6026F09 5', mRNA sequence
gi|35126593|gb|CA186599.1|CA186599	1.43	7.22	2.33598	1.75523e-05	0.000255877	SCSGST3120G09.g ST3 Saccharum hybrid cultivar SP80-3280 cDNA clone SCSGST3120G09 5', mRNA sequence
gi|35051409|gb|CA149397.1|CA149397	1.43	7.22	2.33598	1.75523e-05	0.000255758	SCJLRZ1025G05.b RZ1 Saccharum hybrid cultivar SP80-3280 cDNA clone SCJLRZ1025G05 3', mRNA sequence
gi|34948103|gb|CA094796.1|CA094796	20.07	101.29	2.33538	0	0	SCCCCL4012G03.g CL4 Saccharum hybrid cultivar cDNA clone SCCCCL4012G03 5', mRNA sequence
gi|35052180|gb|CA149783.1|CA149783	4.5	22.69	2.33406	9.61468e-10	2.84846e-08	SCCCRZ2003B07.g RZ2 Saccharum hybrid cultivar SP80-3280 cDNA clone SCCCRZ2003B07 5', mRNA sequence
gi|33461028|gb|BQ533265.1|BQ533265	4.91	24.75	2.33363	2.69154e-10	8.53259e-09	LEAF4_19_A11 pSL Saccharum hybrid cultivar CP72-2086 cDNA 5', mRNA sequence
gi|35980397|gb|CA271231.1|CA271231	1.23	6.19	2.33128	5.40686e-05	0.000702015	SCRULB2065H04.b LB2 Saccharum hybrid cultivar SP80-3280 cDNA clone SCRULB2065H04 3', mRNA sequence
gi|35003990|gb|CA125763.1|CA125763	1.23	6.19	2.33128	5.40686e-05	0.000701723	SCRLLR1111A01.g LR1 Saccharum hybrid cultivar SP80-3280 cDNA clone SCRLLR1111A01 5', mRNA sequence
gi|34927381|gb|CA075108.1|CA075108	1.23	6.19	2.33128	5.40686e-05	0.000701432	SCJFAM1067D03.g AM1 Saccharum hybrid cultivar SP80-3280 cDNA clone SCJFAM1067D03 5', mRNA sequence
gi|35947420|gb|CA258966.1|CA258966	1.23	6.19	2.33128	5.40686e-05	0.00070114	SCBGRT3014G11.g RT3 Saccharum hybrid cultivar SP80-3280 cDNA clone SCBGRT3014G11 5', mRNA sequence
gi|36019274|gb|CA283778.1|CA283778	2.87	14.44	2.33095	1.47766e-07	3.21768e-06	SCMCSD1059C04.g SD1 Saccharum hybrid cultivar (mixed) cDNA clone SCMCSD1059C04 5', mRNA sequence
gi|35004643|gb|CA126094.1|CA126094	2.05	10.31	2.33035	1.75707e-06	3.14961e-05	SCRULR1063C05.g LR1 Saccharum hybrid cultivar SP80-3280 cDNA clone SCRULR1063C05 5', mRNA sequence
gi|35202262|gb|CF570936.1|CF570936	8.8	44.15	2.32684	1.11466e-13	5.65041e-12	MCS007F08 Maturing Sugarcane Stem Lambda ZIPLOX Library (MCS) Saccharum hybrid cultivar Q117 cDNA clone MCS021C10 5' similar to DnaJ, mRNA sequence
gi|35035385|gb|CA141417.1|CA141417	24.37	122.12	2.32512	0	0	SCJFRT2060G09.g RT2 Saccharum hybrid cultivar SP80-3280 cDNA clone SCJFRT2060G09 5', mRNA sequence
gi|34924465|gb|CA072314.1|CA072314	4.5	22.49	2.32129	9.6147e-10	2.8377e-08	SCCCAM1073G02.g AM1 Saccharum hybrid cultivar SP80-3280 cDNA clone SCCCAM1073G02 5', mRNA sequence
gi|34922971|gb|CA071030.1|CA071030	4.71	23.31	2.30715	5.08716e-10	1.55584e-08	SCCCAM1001F05.g AM1 Saccharum hybrid cultivar SP80-3280 cDNA clone SCCCAM1001F05 5', mRNA sequence
gi|34957844|gb|CA104537.1|CA104537	2.46	12.17	2.3066	5.09624e-07	1.01619e-05	SCJFHR1033G03.b HR1 Saccharum hybrid cultivar SP70-1143 cDNA clone SCJFHR1033G03 3', mRNA sequence
gi|35112639|gb|CA179648.1|CA179648	2.46	12.17	2.3066	5.09624e-07	1.01554e-05	SCVPST1060H06.g ST1 Saccharum hybrid cultivar SP80-3280 cDNA clone SCVPST1060H06 5', mRNA sequence
gi|34927319|gb|CA075046.1|CA075046	2.05	10.11	2.30209	1.81363e-06	3.24726e-05	SCJFAM1066F08.b AM1 Saccharum hybrid cultivar SP80-3280 cDNA clone SCJFAM1066F08 3', mRNA sequence
gi|31072201|gb|BQ479009.1|BQ479009	20.48	100.88	2.30035	2.66454e-14	1.55229e-12	CDSR-109 CDSR Saccharum officinarum cDNA 5', mRNA sequence
gi|34963598|gb|CA110291.1|CA110291	1.64	8.05	2.29529	8.3246e-06	0.000131285	SCVPHR1090G07.g HR1 Saccharum hybrid cultivar SP70-1143 cDNA clone SCVPHR1090G07 5', mRNA sequence
gi|35979261|gb|CA271058.1|CA271058	1.64	8.05	2.29529	8.3246e-06	0.000131219	SCRULB2064H04.b LB2 Saccharum hybrid cultivar SP80-3280 cDNA clone SCRULB2064H04 3', mRNA sequence
gi|34924127|gb|CA071976.1|CA071976	1.43	7.01	2.2934	2.30998e-05	0.000329367	SCBGAM1092G11.g AM1 Saccharum hybrid cultivar SP80-3280 cDNA clone SCBGAM1092G11 5', mRNA sequence
gi|34924663|gb|CA072512.1|CA072512	1.43	7.01	2.2934	2.30998e-05	0.000329217	SCEPAM1017B02.g AM1 Saccharum hybrid cultivar SP80-3280 cDNA clone SCEPAM1017B02 5', mRNA sequence
gi|35335432|gb|CA251087.1|CA251087	1.43	7.01	2.2934	2.30998e-05	0.000329067	SCQSFL1121B06.b FL1 Saccharum hybrid cultivar (mixed) cDNA clone SCQSFL1121B06 3', mRNA sequence
gi|33461131|gb|BQ533368.1|BQ533368	9.62	47.03	2.28947	0	0	LEAF4_21_B12 pSL Saccharum hybrid cultivar CP72-2086 cDNA 5', mRNA sequence
gi|35963799|gb|CA265889.1|CA265889	5.12	24.96	2.2854	1.42445e-10	4.68211e-09	SCJLRT3077D07.b RT3 Saccharum hybrid cultivar SP80-3280 cDNA clone SCJLRT3077D07 3', mRNA sequence
gi|35334948|gb|CA250861.1|CA250861	1.23	5.98	2.28149	8.00866e-05	0.000990802	SCRUFL1120E05.g FL1 Saccharum hybrid cultivar (mixed) cDNA clone SCRUFL1120E05 5', mRNA sequence
gi|35324520|gb|CA245663.1|CA245663	2.46	11.96	2.28149	5.14192e-07	1.02269e-05	SCBGFL5082C12.g Saccharum officinarum FL5 Saccharum hybrid cultivar (mixed) cDNA clone SCBGFL5082C12 5', mRNA sequence
gi|35203250|gb|CF571924.1|CF571924	9.62	46.42	2.27064	0	0	MCSA030E12 Maturing Sugarcane Stem Lambda ZIPLOX Library (MCS) Saccharum hybrid cultivar Q117 cDNA clone MCSA030E12 5' similar to unknown function, mRNA sequence
gi|35271486|gb|CA219312.1|CA219312	2.87	13.82	2.26763	1.48497e-07	3.22909e-06	SCRFAD1119D09.g AD1 Saccharum hybrid cultivar SP70-1143 cDNA clone SCRFAD1119D09 5', mRNA sequence
gi|36055082|gb|CA293826.1|CA293826	2.66	12.79	2.26552	2.77268e-07	5.75663e-06	SCSGLV1007G06.b LV1 Saccharum hybrid cultivar (mixed) cDNA clone SCSGLV1007G06 3', mRNA sequence
gi|36033651|gb|CA286935.1|CA286935	3.69	17.74	2.26531	1.21359e-08	3.09605e-07	SCSBSD2055D10.g SD2 Saccharum hybrid cultivar (mixed) cDNA clone SCSBSD2055D10 5', mRNA sequence
gi|35995814|gb|CA276245.1|CA276245	4.3	20.63	2.26234	1.81589e-09	5.19258e-08	SCEPSD2004A04.g SD2 Saccharum hybrid cultivar (mixed) cDNA clone SCEPSD2004A04 5', mRNA sequence
gi|34924444|gb|CA072293.1|CA072293	2.46	11.76	2.25716	5.21814e-07	1.03258e-05	SCCCAM1073E01.g AM1 Saccharum hybrid cultivar SP80-3280 cDNA clone SCCCAM1073E01 5', mRNA sequence
gi|35104159|gb|CA175438.1|CA175438	3.28	15.68	2.25716	4.26546e-08	1.0098e-06	SCJFST1048C08.g ST1 Saccharum hybrid cultivar SP80-3280 cDNA clone SCJFST1048C08 5', mRNA sequence
gi|33464912|gb|BQ537149.1|BQ537149	2.25	10.73	2.25365	1.00668e-06	1.89137e-05	STEM2_20_G12 pSS Saccharum hybrid cultivar CP72-2086 cDNA 5', mRNA sequence
gi|36042823|gb|CA289831.1|CA289831	1.43	6.81	2.25164	3.23802e-05	0.000445224	SCAGFL8009E05.g FL8 Saccharum hybrid cultivar (mixed) cDNA clone SCAGFL8009E05 5', mRNA sequence
gi|35309067|gb|CA237968.1|CA237968	1.43	6.81	2.25164	3.23802e-05	0.000445028	SCRFFL5035C02.g Saccharum officinarum FL5 Saccharum hybrid cultivar (mixed) cDNA clone SCRFFL5035C02 5', mRNA sequence
gi|35207770|gb|CF576444.1|CF576444	1.43	6.81	2.25164	3.23802e-05	0.000444832	MCSA180B05 Maturing Sugarcane Stem Lambda ZIPLOX Library (MCS) Saccharum hybrid cultivar Q117 cDNA clone MCSA191E11 5', mRNA sequence
gi|35058086|gb|CA152726.1|CA152726	2.05	9.7	2.24236	2.06598e-06	3.65095e-05	SCJFRZ2031C06.g RZ2 Saccharum hybrid cultivar SP80-3280 cDNA clone SCJFRZ2031C06 5', mRNA sequence
gi|36037275|gb|CA288140.1|CA288140	3.89	18.36	2.23872	6.45516e-09	1.70821e-07	SCEPSD2070D02.g SD2 Saccharum hybrid cultivar (mixed) cDNA clone SCEPSD2070D02 5', mRNA sequence
gi|34972013|gb|CA118705.1|CA118705	30.92	145.85	2.23787	0	0	SCBGLR1112G02.g LR1 Saccharum hybrid cultivar SP80-3280 cDNA clone SCBGLR1112G02 5', mRNA sequence
gi|35305401|gb|CA236142.1|CA236142	22.93	107.27	2.22594	0	0	SCRFFL5040B10.g Saccharum officinarum FL5 Saccharum hybrid cultivar (mixed) cDNA clone SCRFFL5040B10 5', mRNA sequence
gi|35304113|gb|CA235502.1|CA235502	3.69	17.12	2.21399	1.21497e-08	3.09704e-07	SCACFL5010A04.g Saccharum officinarum FL5 Saccharum hybrid cultivar (mixed) cDNA clone SCACFL5010A04 5', mRNA sequence
gi|33460979|gb|BQ533216.1|BQ533216	2.05	9.49	2.21078	2.32802e-06	4.06798e-05	LEAF4_17_E09 pSL Saccharum hybrid cultivar CP72-2086 cDNA 5', mRNA sequence
gi|35073187|gb|CA160122.1|CA160122	1.43	6.6	2.20645	4.78292e-05	0.000629378	SCJFRZ3C07B12.b RZ3 Saccharum hybrid cultivar SP80-3280 cDNA clone SCJFRZ3C07B12 3', mRNA sequence
gi|35262769|gb|CA214962.1|CA214962	5.32	24.55	2.20622	7.55034e-11	2.56547e-09	SCSBAD1126E01.g AD1 Saccharum hybrid cultivar SP70-1143 cDNA clone SCSBAD1126E01 5', mRNA sequence
gi|35245304|gb|CA206217.1|CA206217	4.3	19.8	2.20309	1.81637e-09	5.18919e-08	SCVPFL1065B07.g FL1 Saccharum hybrid cultivar (mixed) cDNA clone SCVPFL1065B07 5', mRNA sequence
gi|35244211|gb|CA205670.1|CA205670	1.84	8.46	2.20095	6.0124e-06	9.69247e-05	SCCCFL4003E02.g FL4 Saccharum hybrid cultivar (mixed) cDNA clone SCCCFL4003E02 5', mRNA sequence
gi|35988331|gb|CA273864.1|CA273864	3.28	15.06	2.19895	4.29306e-08	1.01557e-06	SCRLSD1010D01.g SD1 Saccharum hybrid cultivar (mixed) cDNA clone SCRLSD1010D01 5', mRNA sequence
gi|35229380|gb|CA198278.1|CA198278	2.25	10.31	2.19605	1.15952e-06	2.15905e-05	SCCCFL3002B02.g Saccharum officinarum FL3 Saccharum hybrid cultivar (mixed) cDNA clone SCCCFL3002B02 5', mRNA sequence
gi|36041565|gb|CA289468.1|CA289468	2.25	10.31	2.19605	1.15952e-06	2.15776e-05	SCAGFL8005E02.g FL8 Saccharum hybrid cultivar (mixed) cDNA clone SCAGFL8005E02 5', mRNA sequence
gi|34976333|gb|CA123025.1|CA123025	15.97	73.03	2.19312	0	0	SCJLLR1104A09.b LR1 Saccharum hybrid cultivar SP80-3280 cDNA clone SCJLLR1104A09 3', mRNA sequence
gi|36053876|gb|CA293420.1|CA293420	5.94	27.02	2.18549	1.1493e-11	4.20728e-10	SCSGLV1004C01.g LV1 Saccharum hybrid cultivar (mixed) cDNA clone SCSGLV1004C01 5', mRNA sequence
gi|35080684|gb|CA163856.1|CA163856	1.64	7.43	2.17967	1.91712e-05	0.00027702	SCRURZ3081F02.b RZ3 Saccharum hybrid cultivar SP80-3280 cDNA clone SCRURZ3081F02 3', mRNA sequence
gi|35331188|gb|CA248983.1|CA248983	1.64	7.43	2.17967	1.91712e-05	0.000276892	SCSBFL1105D01.b FL1 Saccharum hybrid cultivar (mixed) cDNA clone SCSBFL1105D01 3', mRNA sequence
gi|34936293|gb|CA082982.1|CA082982	2.46	11.14	2.17902	5.90266e-07	1.16215e-05	SCBFAM2119E01.g AM2 Saccharum hybrid cultivar SP80-3280 cDNA clone SCBFAM2119E01 5', mRNA sequence
gi|35058516|gb|CA152941.1|CA152941	3.28	14.85	2.1787	4.31622e-08	1.02027e-06	SCJFRZ2033G02.g RZ2 Saccharum hybrid cultivar SP80-3280 cDNA clone SCJFRZ2033G02 5', mRNA sequence
gi|34956428|gb|CA103121.1|CA103121	2.05	9.28	2.1785	2.7618e-06	4.77519e-05	SCEQHR1082E03.g HR1 Saccharum hybrid cultivar SP70-1143 cDNA clone SCEQHR1082E03 5', mRNA sequence
gi|34920661|gb|CA069137.1|CA069137	2.05	9.28	2.1785	2.7618e-06	4.77255e-05	SCSBAD1052F12.g AD1 Saccharum hybrid cultivar SP70-1143 cDNA clone SCSBAD1052F12 5', mRNA sequence
gi|35236374|gb|CA201771.1|CA201771	14.54	65.39	2.16904	0	0	SCRLFL1008B03.g FL1 Saccharum hybrid cultivar (mixed) cDNA clone SCRLFL1008B03 5', mRNA sequence
gi|35282423|gb|CA224753.1|CA224753	2.66	11.96	2.16872	3.05116e-07	6.29713e-06	SCCCCL6024A10.g CL6 Saccharum hybrid cultivar SP80-3280 cDNA clone SCCCCL6024A10 5', mRNA sequence
gi|34954988|gb|CA101681.1|CA101681	1.84	8.25	2.16469	7.99508e-06	0.000126279	SCACHR1040C07.g HR1 Saccharum hybrid cultivar SP70-1143 cDNA clone SCACHR1040C07 5', mRNA sequence
gi|35055737|gb|CA151561.1|CA151561	13.1	58.59	2.16109	0	0	SCJFRZ2010E11.b RZ2 Saccharum hybrid cultivar SP80-3280 cDNA clone SCJFRZ2010E11 3', mRNA sequence
gi|35058914|gb|CA153139.1|CA153139	1.43	6.39	2.1598	7.34152e-05	0.000924008	SCSBRZ2021A12.g RZ2 Saccharum hybrid cultivar SP80-3280 cDNA clone SCSBRZ2021A12 5', mRNA sequence
gi|34957818|gb|CA104511.1|CA104511	1.43	6.39	2.1598	7.34152e-05	0.000923635	SCJFHR1033D09.b HR1 Saccharum hybrid cultivar SP70-1143 cDNA clone SCJFHR1033D09 3', mRNA sequence
gi|35967989|gb|CA267308.1|CA267308	1.43	6.39	2.1598	7.34152e-05	0.000923263	SCEZLB2070E01.g LB2 Saccharum hybrid cultivar SP80-3280 cDNA clone SCEZLB2070E01 5', mRNA sequence
gi|35270926|gb|CA219031.1|CA219031	9.42	42.08	2.15934	6.37268e-14	3.44279e-12	SCJFAD1C12H07.b AD1 Saccharum hybrid cultivar SP70-1143 cDNA clone SCJFAD1C12H07 3', mRNA sequence
gi|35101764|gb|CA174266.1|CA174266	5.32	23.72	2.15661	7.5509e-11	2.56287e-09	SCJFST1009E06.b ST1 Saccharum hybrid cultivar SP80-3280 cDNA clone SCJFST1009E06 3', mRNA sequence
gi|34972878|gb|CA119570.1|CA119570	36.24	160.08	2.14314	0	0	SCCCLR1072C10.g LR1 Saccharum hybrid cultivar SP80-3280 cDNA clone SCCCLR1072C10 5', mRNA sequence
gi|35129645|gb|CA188088.1|CA188088	8.6	37.96	2.14207	1.06581e-13	5.46488e-12	SCCCAM1C03B02.g AM1 Saccharum hybrid cultivar SP80-3280 cDNA clone SCCCAM1C03B02 5', mRNA sequence
gi|35075275|gb|CA161157.1|CA161157	9.83	43.32	2.13977	9.17044e-14	4.82081e-12	SCMCRZ3066F01.g RZ3 Saccharum hybrid cultivar SP80-3280 cDNA clone SCMCRZ3066F01 5', mRNA sequence
gi|34926970|gb|CA074697.1|CA074697	1.64	7.22	2.1383	2.82822e-05	0.000394964	SCEZAM1083E11.g AM1 Saccharum hybrid cultivar SP80-3280 cDNA clone SCEZAM1083E11 5', mRNA sequence
gi|36045108|gb|CA290521.1|CA290521	1.64	7.22	2.1383	2.82822e-05	0.000394788	SCUTSD1027A10.g SD1 Saccharum hybrid cultivar (mixed) cDNA clone SCUTSD1027A10 5', mRNA sequence
gi|35048244|gb|CA147821.1|CA147821	5.53	24.34	2.13798	4.00964e-11	1.4068e-09	SCEZRZ1013G04.g RZ1 Saccharum hybrid cultivar SP80-3280 cDNA clone SCEZRZ1013G04 5', mRNA sequence
gi|34920035|gb|CA068511.1|CA068511	2.25	9.9	2.1375	1.57591e-06	2.85437e-05	SCRUAD1062E07.b AD1 Saccharum hybrid cultivar SP70-1143 cDNA clone SCRUAD1062E07 3', mRNA sequence
gi|34966695|gb|CA113388.1|CA113388	2.25	9.9	2.1375	1.57591e-06	2.85272e-05	SCEZLB1012F06.g LB1 Saccharum hybrid cultivar SP80-3280 cDNA clone SCEZLB1012F06 5', mRNA sequence
gi|35226776|gb|CA196977.1|CA196977	6.96	30.53	2.13307	6.51034e-13	2.76588e-11	SCBFAD1094C11.b AD1 Saccharum hybrid cultivar SP70-1143 cDNA clone SCBFAD1094C11 3', mRNA sequence
gi|34919817|gb|CA068293.1|CA068293	2.87	12.58	2.13201	1.66966e-07	3.60808e-06	SCRUAD1061F05.g AD1 Saccharum hybrid cultivar SP70-1143 cDNA clone SCRUAD1061F05 5', mRNA sequence
gi|35952891|gb|CA261693.1|CA261693	2.87	12.58	2.13201	1.66966e-07	3.60558e-06	SCBGLB2012D12.g LB2 Saccharum hybrid cultivar SP80-3280 cDNA clone SCBGLB2012D12 5', mRNA sequence
gi|34976355|gb|CA123047.1|CA123047	2.87	12.58	2.13201	1.66966e-07	3.60309e-06	SCJLLR1104D02.b LR1 Saccharum hybrid cultivar SP80-3280 cDNA clone SCJLLR1104D02 3', mRNA sequence
gi|35027685|gb|CA137571.1|CA137571	1.84	8.05	2.12928	1.12588e-05	0.000171496	SCAGRT2041F05.g RT2 Saccharum hybrid cultivar SP80-3280 cDNA clone SCAGRT2041F05 5', mRNA sequence
gi|34964530|gb|CA111223.1|CA111223	2.46	10.73	2.12492	7.41606e-07	1.44373e-05	SCACLB1047D01.g LB1 Saccharum hybrid cultivar SP80-3280 cDNA clone SCACLB1047D01 5', mRNA sequence
gi|35056453|gb|CA151918.1|CA151918	2.66	11.55	2.11839	3.60264e-07	7.37679e-06	SCJFRZ2013G06.g RZ2 Saccharum hybrid cultivar SP80-3280 cDNA clone SCJFRZ2013G06 5', mRNA sequence
gi|35087494|gb|CA167257.1|CA167257	13.92	60.44	2.11834	0	0	SCCCSB1004E11.g SB1 Saccharum hybrid cultivar SP80-3280 cDNA clone SCCCSB1004E11 5', mRNA sequence
gi|35060678|gb|CA154019.1|CA154019	3.28	14.23	2.11717	4.5195e-08	1.0627e-06	SCVPRZ2038F04.g RZ2 Saccharum hybrid cultivar SP80-3280 cDNA clone SCVPRZ2038F04 5', mRNA sequence
gi|35969806|gb|CA267894.1|CA267894	29.69	128.72	2.11619	0	0	SCJLLB2079C12.g LB2 Saccharum hybrid cultivar SP80-3280 cDNA clone SCJLLB2079C12 5', mRNA sequence
gi|35110011|gb|CA178336.1|CA178336	4.3	18.57	2.11057	1.82674e-09	5.21405e-08	SCRFST1043F10.g ST1 Saccharum hybrid cultivar SP80-3280 cDNA clone SCRFST1043F10 5', mRNA sequence
gi|34968889|gb|CA115582.1|CA115582	2.25	9.7	2.10806	2.0005e-06	3.54728e-05	SCSBLB1036A05.g LB1 Saccharum hybrid cultivar SP80-3280 cDNA clone SCSBLB1036A05 5', mRNA sequence
gi|33461723|gb|BQ533960.1|BQ533960	2.25	9.7	2.10806	2.0005e-06	3.54527e-05	LEAF4_12_D10 pSL Saccharum hybrid cultivar CP72-2086 cDNA 5', mRNA sequence
gi|35208678|gb|CF577352.1|CF577352	3.07	13.2	2.10423	9.11034e-08	2.05104e-06	MCSA221H07 Maturing Sugarcane Stem Lambda ZIPLOX Library (MCS) Saccharum hybrid cultivar Q117 cDNA clone MCSA211E07 5' similar to unknown function, mRNA sequence
gi|36071903|gb|CA299515.1|CA299515	9.62	41.26	2.10064	0	0	SCCCFL8C01H06.g FL8 Saccharum hybrid cultivar (mixed) cDNA clone SCCCFL8C01H06 5', mRNA sequence
gi|34946226|gb|CA092919.1|CA092919	6.35	27.23	2.10037	3.41926e-12	1.31815e-10	SCCCCL1001D04.g CL1 Saccharum hybrid cultivar cDNA clone SCCCCL1001D04 5', mRNA sequence
gi|35039592|gb|CA143523.1|CA143523	6.35	27.23	2.10037	3.41926e-12	1.3149e-10	SCQSRT2036B02.g RT2 Saccharum hybrid cultivar SP80-3280 cDNA clone SCQSRT2036B02 5', mRNA sequence
gi|35338046|gb|CA252315.1|CA252315	2.46	10.52	2.0964	8.95578e-07	1.71146e-05	SCVPFL1136F11.g FL1 Saccharum hybrid cultivar (mixed) cDNA clone SCVPFL1136F11 5', mRNA sequence
gi|268775345|gb|CN609741.1|CN609741	2.46	10.52	2.0964	8.95578e-07	1.71042e-05	SUL01-045F-F09-075.b Sugarcane leaf whorl library Saccharum hybrid cultivar CoS 767 cDNA clone SUL01-045F-F09-075 5', mRNA sequence
gi|35308851|gb|CA237859.1|CA237859	1.64	7.01	2.09572	4.32464e-05	0.000580074	SCBFFL5070G07.b Saccharum officinarum FL5 Saccharum hybrid cultivar (mixed) cDNA clone SCBFFL5070G07 3', mRNA sequence
gi|36014447|gb|CA282502.1|CA282502	1.64	7.01	2.09572	4.32464e-05	0.000579825	SCCCSD2001F09.g SD2 Saccharum hybrid cultivar (mixed) cDNA clone SCCCSD2001F09 5', mRNA sequence
gi|35334502|gb|CA250639.1|CA250639	1.84	7.84	2.09115	1.66072e-05	0.000243463	SCRUFL1118G06.b FL1 Saccharum hybrid cultivar (mixed) cDNA clone SCRUFL1118G06 3', mRNA sequence
gi|35280720|gb|CA223908.1|CA223908	1.84	7.84	2.09115	1.66072e-05	0.000243349	SCJFFL1C05D01.b FL1 Saccharum hybrid cultivar (mixed) cDNA clone SCJFFL1C05D01 3', mRNA sequence
gi|35098203|gb|CA172573.1|CA172573	2.87	12.17	2.08421	1.99886e-07	4.25471e-06	SCSGSB1008F07.g SB1 Saccharum hybrid cultivar SP80-3280 cDNA clone SCSGSB1008F07 5', mRNA sequence
gi|35030236|gb|CA138847.1|CA138847	3.07	13	2.0822	9.85632e-08	2.20784e-06	SCEQRT2090F03.g RT2 Saccharum hybrid cultivar SP80-3280 cDNA clone SCEQRT2090F03 5', mRNA sequence
gi|35305160|gb|CA236022.1|CA236022	4.1	17.33	2.07958	3.5046e-09	9.64182e-08	SCACFL5030F03.g Saccharum officinarum FL5 Saccharum hybrid cultivar (mixed) cDNA clone SCACFL5030F03 5', mRNA sequence
gi|35265383|gb|CA216258.1|CA216258	2.25	9.49	2.07648	2.69394e-06	4.67339e-05	SCSFFL4019B04.g FL4 Saccharum hybrid cultivar (mixed) cDNA clone SCSFFL4019B04 5', mRNA sequence
gi|34964490|gb|CA111183.1|CA111183	2.25	9.49	2.07648	2.69394e-06	4.67079e-05	SCACLB1046G06.g LB1 Saccharum hybrid cultivar SP80-3280 cDNA clone SCACLB1046G06 5', mRNA sequence
gi|35296974|gb|CA231956.1|CA231956 苯丙氨酸代謝	3.28	13.82	2.07499	4.96018e-08	1.15933e-06	SCQSFL3038F10.b Saccharum officinarum FL3 Saccharum hybrid cultivar (mixed) cDNA clone SCQSFL3038F10 3', mRNA sequence
gi|36011656|gb|CA281665.1|CA281665	10.24	43.11	2.07381	2.42028e-14	1.41263e-12	SCRFSD2019C09.g SD2 Saccharum hybrid cultivar (mixed) cDNA clone SCRFSD2019C09 5', mRNA sequence
gi|36058577|gb|CA295020.1|CA295020	3.48	14.65	2.07374	2.53382e-08	6.16688e-07	SCQGLV1018A10.g LV1 Saccharum hybrid cultivar (mixed) cDNA clone SCQGLV1018A10 5', mRNA sequence
gi|35335646|gb|CA251191.1|CA251191	2.46	10.31	2.06731	1.14672e-06	2.13648e-05	SCQSFL1122F09.g FL1 Saccharum hybrid cultivar (mixed) cDNA clone SCQSFL1122F09 5', mRNA sequence
gi|35942657|gb|CA256589.1|CA256589	3.89	16.3	2.06703	6.80216e-09	1.78942e-07	SCSGFL4190G12.b FL4 Saccharum hybrid cultivar (mixed) cDNA clone SCSGFL4190G12 3', mRNA sequence
gi|34942779|gb|CA089472.1|CA089472	5.12	21.45	2.06676	1.42993e-10	4.68038e-09	SCSGAM2075D03.g AM2 Saccharum hybrid cultivar SP80-3280 cDNA clone SCSGAM2075D03 5', mRNA sequence
gi|35205194|gb|CF573868.1|CF573868	4.3	17.95	2.06158	1.86335e-09	5.31368e-08	MCSA077A09 Maturing Sugarcane Stem Lambda ZIPLOX Library (MCS) Saccharum hybrid cultivar Q117 cDNA clone MCSA099G06 5' similar to transcription factor, mRNA sequence
gi|35202713|gb|CF571387.1|CF571387	8.6	35.89	2.06117	1.06581e-13	5.47387e-12	MCS013B07 Maturing Sugarcane Stem Lambda ZIPLOX Library (MCS) Saccharum hybrid cultivar Q117 cDNA clone MCS028A03 5' similar to unknown function, mRNA sequence
gi|35224022|gb|CA195605.1|CA195605	11.88	49.51	2.05919	1.11022e-15	7.22247e-14	SCSBSB1096C06.g SB1 Saccharum hybrid cultivar SP80-3280 cDNA clone SCSBSB1096C06 5', mRNA sequence
gi|35275686|gb|CA221408.1|CA221408	2.87	11.96	2.05909	2.33118e-07	4.91184e-06	SCRFFL4007E02.g FL4 Saccharum hybrid cultivar (mixed) cDNA clone SCRFFL4007E02 5', mRNA sequence
gi|35128910|gb|CA187728.1|CA187728	14.33	59.62	2.05676	0	0	SCUTST3130G02.g ST3 Saccharum hybrid cultivar SP80-3280 cDNA clone SCUTST3130G02 5', mRNA sequence
gi|35060321|gb|CA153840.1|CA153840	9.42	39.19	2.05669	6.37268e-14	3.43684e-12	SCVPRZ2036F09.g RZ2 Saccharum hybrid cultivar SP80-3280 cDNA clone SCVPRZ2036F09 5', mRNA sequence
gi|35026511|gb|CA136977.1|CA136977	5.12	21.25	2.05325	1.43335e-10	4.68667e-09	SCQSRT1037C02.g RT1 Saccharum hybrid cultivar SP80-3280 cDNA clone SCQSRT1037C02 5', mRNA sequence
gi|35993251|gb|CA275360.1|CA275360	7.78	32.18	2.04832	1.70752e-13	8.24098e-12	SCBFSD1037A02.g SD1 Saccharum hybrid cultivar (mixed) cDNA clone SCBFSD1037A02 5', mRNA sequence
gi|35296385|gb|CA231642.1|CA231642	6.35	26.2	2.04474	3.42148e-12	1.31252e-10	SCQSFL3035C04.b Saccharum officinarum FL3 Saccharum hybrid cultivar (mixed) cDNA clone SCQSFL3035C04 3', mRNA sequence
gi|35016901|gb|CA132175.1|CA132175	2.25	9.28	2.0442	3.82198e-06	6.40264e-05	SCBGRT1054B04.g RT1 Saccharum hybrid cultivar SP80-3280 cDNA clone SCBGRT1054B04 5', mRNA sequence
gi|49454382|gb|CO373067.1|CO373067	22.52	92.83	2.04338	0	0	MJR011A09 Methyl jasmonate-treated root Lambda ZIPLOX Library (MJR) Saccharum hybrid cultivar Q117 cDNA clone MJR001C08 5' similar to significant but no function assigned, mRNA sequence
gi|35982791|gb|CA272043.1|CA272043	7.37	30.32	2.04053	2.77112e-13	1.26878e-11	SCMCLB2085E01.g LB2 Saccharum hybrid cultivar SP80-3280 cDNA clone SCMCLB2085E01 5', mRNA sequence
gi|34928289|gb|CA076016.1|CA076016	2.66	10.93	2.0388	6.55628e-07	1.28516e-05	SCMCAM1099A02.g AM1 Saccharum hybrid cultivar SP80-3280 cDNA clone SCMCAM1099A02 5', mRNA sequence
gi|34930107|gb|CA077835.1|CA077835	3.07	12.58	2.03482	1.30366e-07	2.87081e-06	SCRFAM1026A11.g AM1 Saccharum hybrid cultivar SP80-3280 cDNA clone SCRFAM1026A11 5', mRNA sequence
gi|36013018|gb|CA282111.1|CA282111	7.37	30.12	2.03099	2.77112e-13	1.27065e-11	SCAGSD2040G10.g SD2 Saccharum hybrid cultivar (mixed) cDNA clone SCAGSD2040G10 5', mRNA sequence
gi|35095544|gb|CA171239.1|CA171239	8.19	33.42	2.02878	1.03473e-13	5.37611e-12	SCRUSB1062G07.b SB1 Saccharum hybrid cultivar SP80-3280 cDNA clone SCRUSB1062G07 3', mRNA sequence
gi|35248923|gb|CA208031.1|CA208031	1.84	7.43	2.01366	3.94894e-05	0.000535663	SCMCSB1111C02.g SB1 Saccharum hybrid cultivar SP80-3280 cDNA clone SCMCSB1111C02 5', mRNA sequence
gi|35314449|gb|CA240643.1|CA240643	1.84	7.43	2.01366	3.94894e-05	0.00053543	SCSBFL4070D11.g FL4 Saccharum hybrid cultivar (mixed) cDNA clone SCSBFL4070D11 5', mRNA sequence
gi|35021571|gb|CA134498.1|CA134498	2.25	9.08	2.01277	5.64944e-06	9.15937e-05	SCJFRT1061B09.b RT1 Saccharum hybrid cultivar SP80-3280 cDNA clone SCJFRT1061B09 3', mRNA sequence
gi|35280065|gb|CA223590.1|CA223590	2.66	10.73	2.01215	8.95298e-07	1.71303e-05	SCJFFL1C03G05.b FL1 Saccharum hybrid cultivar (mixed) cDNA clone SCJFFL1C03G05 3', mRNA sequence
gi|35261205|gb|CA214174.1|CA214174	2.66	10.73	2.01215	8.95298e-07	1.71198e-05	SCUTFL1064D02.g FL1 Saccharum hybrid cultivar (mixed) cDNA clone SCUTFL1064D02 5', mRNA sequence
gi|35053133|gb|CA150260.1|CA150260	6.14	24.75	2.01112	6.24146e-12	2.33969e-10	SCCCRZ2C04E12.g RZ2 Saccharum hybrid cultivar SP80-3280 cDNA clone SCCCRZ2C04E12 5', mRNA sequence
gi|35326077|gb|CA246443.1|CA246443	4.71	18.98	2.01068	5.3637e-10	1.63084e-08	SCEZFL5092E11.g Saccharum officinarum FL5 Saccharum hybrid cultivar (mixed) cDNA clone SCEZFL5092E11 5', mRNA sequence
gi|36032405|gb|CA286489.1|CA286489	2.46	9.9	2.00877	2.21554e-06	3.89322e-05	SCBGSD2050B02.g SD2 Saccharum hybrid cultivar (mixed) cDNA clone SCBGSD2050B02 5', mRNA sequence
gi|34930290|gb|CA078018.1|CA078018	3.28	13.2	2.00877	7.28516e-08	1.66291e-06	SCRFAM1028B05.g AM1 Saccharum hybrid cultivar SP80-3280 cDNA clone SCRFAM1028B05 5', mRNA sequence
gi|35033754|gb|CA140600.1|CA140600	2.46	9.9	2.00877	2.21554e-06	3.89103e-05	SCJFRT2053B04.b RT2 Saccharum hybrid cultivar SP80-3280 cDNA clone SCJFRT2053B04 3', mRNA sequence
gi|35242077|gb|CA204624.1|CA204624	2.05	8.25	2.00877	1.47779e-05	0.000220265	SCSGFL1078C07.b FL1 Saccharum hybrid cultivar (mixed) cDNA clone SCSGFL1078C07 3', mRNA sequence
gi|34921667|gb|CA070053.1|CA070053	2.46	9.9	2.00877	2.21554e-06	3.88884e-05	SCSGAD1007B10.g AD1 Saccharum hybrid cultivar SP70-1143 cDNA clone SCSGAD1007B10 5', mRNA sequence
gi|35201221|gb|CF569895.1|CF569895	2.87	11.55	2.00877	3.74222e-07	7.63256e-06	YCS22_088 Immature Sugarcane Stem Lambda ZIPLOX Library (YCS) Saccharum hybrid cultivar Q117 cDNA clone YCS22_088 5' similar to unknown function, mRNA sequence
gi|35237106|gb|CA202139.1|CA202139	2.87	11.55	2.00877	3.74222e-07	7.62758e-06	SCSBFL1045E11.g FL1 Saccharum hybrid cultivar (mixed) cDNA clone SCSBFL1045E11 5', mRNA sequence
gi|34964202|gb|CA110895.1|CA110895	29.28	117.79	2.00823	0	0	SCCCLB1002G06.g LB1 Saccharum hybrid cultivar SP80-3280 cDNA clone SCCCLB1002G06 5', mRNA sequence
gi|34933113|gb|CA080338.1|CA080338	23.55	94.69	2.00749	0	0	SCVPAM1055F12.g AM1 Saccharum hybrid cultivar SP80-3280 cDNA clone SCVPAM1055F12 5', mRNA sequence
gi|35034366|gb|CA140911.1|CA140911	8.19	32.8	2.00176	1.03473e-13	5.38507e-12	SCJFRT2055E02.b RT2 Saccharum hybrid cultivar SP80-3280 cDNA clone SCJFRT2055E02 3', mRNA sequence
gi|34966121|gb|CA112814.1|CA112814	29.9	119.65	2.0006	1.64313e-14	9.8104e-13	SCEZLB1005A11.g LB1 Saccharum hybrid cultivar SP80-3280 cDNA clone SCEZLB1005A11 5', mRNA sequence
gi|36053810|gb|CA293398.1|CA293398	4.3	17.12	1.99327	2.14384e-09	6.08025e-08	SCAGFL8043H08.g FL8 Saccharum hybrid cultivar (mixed) cDNA clone SCAGFL8043H08 5', mRNA sequence
gi|34929644|gb|CA077372.1|CA077372	4.3	17.12	1.99327	2.14384e-09	6.07473e-08	SCQSAM1031E05.g AM1 Saccharum hybrid cultivar SP80-3280 cDNA clone SCQSAM1031E05 5', mRNA sequence
gi|34940713|gb|CA087406.1|CA087406	4.3	17.12	1.99327	2.14384e-09	6.06922e-08	SCQSAM2046B12.g AM2 Saccharum hybrid cultivar SP80-3280 cDNA clone SCQSAM2046B12 5', mRNA sequence
gi|35974160|gb|CA269393.1|CA269393	4.1	16.3	1.99118	4.31604e-09	1.17705e-07	SCBGRT3074F06.g RT3 Saccharum hybrid cultivar SP80-3280 cDNA clone SCBGRT3074F06 5', mRNA sequence
gi|35339885|gb|CA253221.1|CA253221	3.69	14.65	1.98921	1.87177e-08	4.67583e-07	SCJLFL4098B09.b FL4 Saccharum hybrid cultivar (mixed) cDNA clone SCJLFL4098B09 3', mRNA sequence
gi|35202240|gb|CF570914.1|CF570914	13.1	51.98	1.98839	0	0	MCS007C10 Maturing Sugarcane Stem Lambda ZIPLOX Library (MCS) Saccharum hybrid cultivar Q117 cDNA clone MCS020E10 5' similar to pyruvate dehydrogenase, mRNA sequence
gi|35963873|gb|CA265926.1|CA265926	3.28	13	1.98674	9.15704e-08	2.06007e-06	SCJLRT3078B06.g RT3 Saccharum hybrid cultivar SP80-3280 cDNA clone SCJLRT3078B06 5', mRNA sequence
gi|268804234|gb|CN606533.1|CN606533	3.28	13	1.98674	9.15704e-08	2.05859e-06	SUL01-003F-C06-038.b Sugarcane leaf whorl library Saccharum hybrid cultivar CoS 767 cDNA clone SUL01-003F-C06-038 5', mRNA sequence
gi|36045847|gb|CA290724.1|CA290724	2.66	10.52	1.98364	1.28166e-06	2.36392e-05	SCUTSD1028H12.b SD1 Saccharum hybrid cultivar (mixed) cDNA clone SCUTSD1028H12 3', mRNA sequence
gi|35978961|gb|CA270955.1|CA270955	2.87	11.35	1.98357	5.14734e-07	1.02311e-05	SCRULB2064E09.g LB2 Saccharum hybrid cultivar SP80-3280 cDNA clone SCRULB2064E09 5', mRNA sequence
gi|34919184|gb|CA067660.1|CA067660	2.87	11.35	1.98357	5.14734e-07	1.02246e-05	SCQSAD1055G12.b AD1 Saccharum hybrid cultivar SP70-1143 cDNA clone SCQSAD1055G12 3', mRNA sequence
gi|34941030|gb|CA087723.1|CA087723	2.46	9.7	1.97933	3.28096e-06	5.568e-05	SCQSAM2047H05.b AM2 Saccharum hybrid cultivar SP80-3280 cDNA clone SCQSAM2047H05 3', mRNA sequence
gi|34944697|gb|CA091390.1|CA091390	2.46	9.7	1.97933	3.28096e-06	5.56498e-05	SCUTAM2010F11.g AM2 Saccharum hybrid cultivar SP80-3280 cDNA clone SCUTAM2010F11 5', mRNA sequence
gi|36055311|gb|CA293930.1|CA293930	2.25	8.87	1.97901	8.5974e-06	0.000135314	SCSGLV1008C12.b LV1 Saccharum hybrid cultivar (mixed) cDNA clone SCSGLV1008C12 3', mRNA sequence
gi|36056344|gb|CA294260.1|CA294260	2.05	8.05	1.97336	2.29676e-05	0.000328082	SCSGLV1011D04.b LV1 Saccharum hybrid cultivar (mixed) cDNA clone SCSGLV1011D04 3', mRNA sequence
gi|34962241|gb|CA108934.1|CA108934	2.05	8.05	1.97336	2.29676e-05	0.000327932	SCSGHR1067H10.b HR1 Saccharum hybrid cultivar SP70-1143 cDNA clone SCSGHR1067H10 3', mRNA sequence
gi|34925709|gb|CA073436.1|CA073436	3.69	14.44	1.96838	2.27534e-08	5.61658e-07	SCEPAM1053A05.g AM1 Saccharum hybrid cultivar SP80-3280 cDNA clone SCEPAM1053A05 5', mRNA sequence
gi|35319757|gb|CA243285.1|CA243285	5.12	20.01	1.96651	1.58249e-10	5.14737e-09	SCBGFL3095B03.g Saccharum officinarum FL3 Saccharum hybrid cultivar (mixed) cDNA clone SCBGFL3095B03 5', mRNA sequence
gi|35239335|gb|CA203254.1|CA203254	13.1	51.16	1.96545	0	0	SCSGFL1083E03.g FL1 Saccharum hybrid cultivar (mixed) cDNA clone SCSGFL1083E03 5', mRNA sequence
gi|35318656|gb|CA242737.1|CA242737	17.61	68.69	1.96371	0	0	SCSFFL3090G12.g Saccharum officinarum FL3 Saccharum hybrid cultivar (mixed) cDNA clone SCSFFL3090G12 5', mRNA sequence
gi|35011361|gb|CA129463.1|CA129463	3.07	11.96	1.96191	2.95666e-07	6.11422e-06	SCSFLR2009H04.g LR2 Saccharum hybrid cultivar SP80-3280 cDNA clone SCSFLR2009H04 5', mRNA sequence
gi|36042604|gb|CA289772.1|CA289772	3.07	11.96	1.96191	2.95666e-07	6.11017e-06	SCAGFL8008G12.g FL8 Saccharum hybrid cultivar (mixed) cDNA clone SCAGFL8008G12 5', mRNA sequence
gi|35205257|gb|CF573931.1|CF573931	22.52	87.47	1.95758	0	0	MCSA077H02 Maturing Sugarcane Stem Lambda ZIPLOX Library (MCS) Saccharum hybrid cultivar Q117 cDNA clone MCSA101C04 5' similar to unknown function, mRNA sequence
gi|36048194|gb|CA291464.1|CA291464	11.06	42.91	1.95596	3.84138e-14	2.17697e-12	SCCCNR1003C03.g NR1 Saccharum hybrid cultivar cDNA clone SCCCNR1003C03 5', mRNA sequence
gi|35058208|gb|CA152787.1|CA152787	2.66	10.31	1.95455	1.90214e-06	3.38247e-05	SCJFRZ2031H12.g RZ2 Saccharum hybrid cultivar SP80-3280 cDNA clone SCJFRZ2031H12 5', mRNA sequence
gi|36045510|gb|CA290621.1|CA290621	3.89	15.06	1.95288	1.27289e-08	3.23412e-07	SCUTSD1028D12.g SD1 Saccharum hybrid cultivar (mixed) cDNA clone SCUTSD1028D12 5', mRNA sequence
gi|34975551|gb|CA122243.1|CA122243	12.49	48.27	1.95035	4.08562e-14	2.28634e-12	SCJFLR1017E06.g LR1 Saccharum hybrid cultivar SP80-3280 cDNA clone SCJFLR1017E06 5', mRNA sequence
gi|34924937|gb|CA072764.1|CA072764	2.46	9.49	1.94775	4.992e-06	8.1999e-05	SCEPAM1020B03.g AM1 Saccharum hybrid cultivar SP80-3280 cDNA clone SCEPAM1020B03 5', mRNA sequence
gi|35328324|gb|CA247565.1|CA247565	8.4	32.39	1.94709	1.38778e-13	6.84593e-12	SCCCFL5060H12.g Saccharum officinarum FL5 Saccharum hybrid cultivar (mixed) cDNA clone SCCCFL5060H12 5', mRNA sequence
gi|35960881|gb|CA264908.1|CA264908	4.71	18.15	1.94617	6.94372e-10	2.09088e-08	SCAGRT3048B05.g RT3 Saccharum hybrid cultivar SP80-3280 cDNA clone SCAGRT3048B05 5', mRNA sequence
gi|34970419|gb|CA117112.1|CA117112	10.85	41.67	1.94131	3.21964e-14	1.84471e-12	SCAGLR1064E09.g LR1 Saccharum hybrid cultivar SP80-3280 cDNA clone SCAGLR1064E09 5', mRNA sequence
gi|35100166|gb|CA173487.1|CA173487	4.3	16.5	1.94006	3.18002e-09	8.8266e-08	SCUTSB1076F09.g SB1 Saccharum hybrid cultivar SP80-3280 cDNA clone SCUTSB1076F09 5', mRNA sequence
gi|34977002|gb|CA123694.1|CA123694	4.1	15.68	1.93523	7.12946e-09	1.86922e-07	SCMCLR1122A09.g LR1 Saccharum hybrid cultivar SP80-3280 cDNA clone SCMCLR1122A09 5', mRNA sequence
gi|35321399|gb|CA244106.1|CA244106	3.69	14.03	1.92682	3.95366e-08	9.38836e-07	SCQGFL4080A05.g FL4 Saccharum hybrid cultivar (mixed) cDNA clone SCQGFL4080A05 5', mRNA sequence
gi|35296631|gb|CA231766.1|CA231766	2.66	10.11	1.92628	2.89472e-06	4.98294e-05	SCQSFL3037A03.g Saccharum officinarum FL3 Saccharum hybrid cultivar (mixed) cDNA clone SCQSFL3037A03 5', mRNA sequence
gi|36051825|gb|CA292712.1|CA292712	2.66	10.11	1.92628	2.89472e-06	4.98019e-05	SCRLFL8025G09.b FL8 Saccharum hybrid cultivar (mixed) cDNA clone SCRLFL8025G09 3', mRNA sequence
gi|35241740|gb|CA204456.1|CA204456	2.66	10.11	1.92628	2.89472e-06	4.97745e-05	SCAGFL1086H10.g FL1 Saccharum hybrid cultivar (mixed) cDNA clone SCAGFL1086H10 5', mRNA sequence
gi|36036283|gb|CA287821.1|CA287821	7.17	27.23	1.92515	4.18554e-13	1.83564e-11	SCSFSD2066D05.g SD2 Saccharum hybrid cultivar (mixed) cDNA clone SCSFSD2066D05 5', mRNA sequence
gi|36025875|gb|CA285493.1|CA285493	10.65	40.43	1.92457	4.41868e-14	2.4595e-12	SCEQSD1077F11.g SD1 Saccharum hybrid cultivar (mixed) cDNA clone SCEQSD1077F11 5', mRNA sequence
gi|35236648|gb|CA201910.1|CA201910	4.91	18.57	1.91918	4.4463e-10	1.37875e-08	SCRFFL1026G09.g FL1 Saccharum hybrid cultivar (mixed) cDNA clone SCRFFL1026G09 5', mRNA sequence
gi|35206660|gb|CF575334.1|CF575334	3.28	12.38	1.91624	2.4655e-07	5.16696e-06	MCSA145H02 Maturing Sugarcane Stem Lambda ZIPLOX Library (MCS) Saccharum hybrid cultivar Q117 cDNA clone MCSA127F12 5' similar to unknown function, mRNA sequence
gi|36000087|gb|CA277696.1|CA277696	32.15	121.3	1.91569	0	0	SCSBSD2030E02.g SD2 Saccharum hybrid cultivar (mixed) cDNA clone SCSBSD2030E02 5', mRNA sequence
gi|36012821|gb|CA282047.1|CA282047	14.33	54.05	1.91526	0	0	SCAGSD2040A03.g SD2 Saccharum hybrid cultivar (mixed) cDNA clone SCAGSD2040A03 5', mRNA sequence
gi|36042058|gb|CA289613.1|CA289613	7.99	30.12	1.91445	1.22347e-13	6.11263e-12	SCAGFL8007B01.g FL8 Saccharum hybrid cultivar (mixed) cDNA clone SCAGFL8007B01 5', mRNA sequence
gi|35109449|gb|CA178057.1|CA178057	3.89	14.65	1.91306	2.25612e-08	5.57796e-07	SCQSST1040B10.g ST1 Saccharum hybrid cultivar SP80-3280 cDNA clone SCQSST1040B10 5', mRNA sequence
gi|35202289|gb|CF570963.1|CF570963	11.26	42.29	1.90911	0	0	MCS008A03 Maturing Sugarcane Stem Lambda ZIPLOX Library (MCS) Saccharum hybrid cultivar Q117 cDNA clone MCS021H12 5', mRNA sequence
gi|34930648|gb|CA078376.1|CA078376	4.3	16.09	1.90376	5.30192e-09	1.42477e-07	SCRLAM1006E01.g AM1 Saccharum hybrid cultivar SP80-3280 cDNA clone SCRLAM1006E01 5', mRNA sequence
gi|35281531|gb|CA224310.1|CA224310	2.87	10.73	1.90253	1.67711e-06	3.01841e-05	SCJFFL1C08D02.b FL1 Saccharum hybrid cultivar (mixed) cDNA clone SCJFFL1C08D02 3', mRNA sequence
gi|35335284|gb|CA251022.1|CA251022	19.86	74.06	1.89883	6.23946e-14	3.40023e-12	SCQSFL1121D04.g FL1 Saccharum hybrid cultivar (mixed) cDNA clone SCQSFL1121D04 5', mRNA sequence
gi|35202747|gb|CF571421.1|CF571421	2.05	7.63	1.89606	5.71338e-05	0.000735089	MCS013E11 Maturing Sugarcane Stem Lambda ZIPLOX Library (MCS) Saccharum hybrid cultivar Q117 cDNA clone MCS029A12 5', mRNA sequence
gi|36070713|gb|CA299071.1|CA299071	2.05	7.63	1.89606	5.71338e-05	0.000734786	SCRLFL8049F05.g FL8 Saccharum hybrid cultivar (mixed) cDNA clone SCRLFL8049F05 5', mRNA sequence
gi|33458010|gb|BQ530247.1|BQ530247	4.71	17.53	1.89603	1.26549e-09	3.68279e-08	APEX3_26_F10 pSLR Saccharum hybrid cultivar CP72-2086 cDNA 5', mRNA sequence
gi|36064488|gb|CA297002.1|CA297002	2.66	9.9	1.896	4.4761e-06	7.41096e-05	SCUTSD2085E08.b SD2 Saccharum hybrid cultivar (mixed) cDNA clone SCUTSD2085E08 3', mRNA sequence
gi|35330479|gb|CA248638.1|CA248638	2.66	9.9	1.896	4.4761e-06	7.40703e-05	SCSBFL1102H12.g FL1 Saccharum hybrid cultivar (mixed) cDNA clone SCSBFL1102H12 5', mRNA sequence
gi|35319782|gb|CA243298.1|CA243298	2.66	9.9	1.896	4.4761e-06	7.40311e-05	SCBGFL3095C06.g Saccharum officinarum FL3 Saccharum hybrid cultivar (mixed) cDNA clone SCBGFL3095C06 5', mRNA sequence
gi|35106565|gb|CA176614.1|CA176614	7.99	29.71	1.89468	1.23013e-13	6.1361e-12	SCMCST1052D06.g ST1 Saccharum hybrid cultivar SP80-3280 cDNA clone SCMCST1052D06 5', mRNA sequence
gi|34945829|gb|CA092522.1|CA092522	4.5	16.71	1.89271	3.0103e-09	8.3704e-08	SCVPAM2065H07.g AM2 Saccharum hybrid cultivar SP80-3280 cDNA clone SCVPAM2065H07 5', mRNA sequence
gi|35944945|gb|CA257729.1|CA257729	21.5	79.83	1.89259	0	0	SCCCFL1100B10.g FL1 Saccharum hybrid cultivar (mixed) cDNA clone SCCCFL1100B10 5', mRNA sequence
gi|35992596|gb|CA275144.1|CA275144	7.78	28.88	1.89223	1.73417e-13	8.33094e-12	SCBFSD1034H04.g SD1 Saccharum hybrid cultivar (mixed) cDNA clone SCBFSD1034H04 5', mRNA sequence
gi|34962904|gb|CA109597.1|CA109597	3.28	12.17	1.89156	3.68672e-07	7.5292e-06	SCSGHR1071H01.b HR1 Saccharum hybrid cultivar SP70-1143 cDNA clone SCSGHR1071H01 3', mRNA sequence
gi|35938750|gb|CA254655.1|CA254655	9.62	35.69	1.89141	0	0	SCBFFL4115G07.g FL4 Saccharum hybrid cultivar (mixed) cDNA clone SCBFFL4115G07 5', mRNA sequence
gi|35323252|gb|CA245029.1|CA245029	9.42	34.86	1.88777	6.37268e-14	3.44876e-12	SCSFFL4086A07.g FL4 Saccharum hybrid cultivar (mixed) cDNA clone SCSFFL4086A07 5', mRNA sequence
gi|34967036|gb|CA113729.1|CA113729	3.07	11.35	1.88638	9.71158e-07	1.83014e-05	SCQGLB1029E03.g LB1 Saccharum hybrid cultivar SP80-3280 cDNA clone SCQGLB1029E03 5', mRNA sequence
gi|34965206|gb|CA111899.1|CA111899	3.07	11.35	1.88638	9.71158e-07	1.82903e-05	SCCCLB1024G09.g LB1 Saccharum hybrid cultivar SP80-3280 cDNA clone SCCCLB1024G09 5', mRNA sequence
gi|35227470|gb|CA197323.1|CA197323	6.76	24.96	1.88452	1.35159e-12	5.42476e-11	SCRFAD1022B11.g AD1 Saccharum hybrid cultivar SP70-1143 cDNA clone SCRFAD1022B11 5', mRNA sequence
gi|35956356|gb|CA263332.1|CA263332	7.99	29.5	1.88445	1.23679e-13	6.15948e-12	SCRLLB2031H08.g LB2 Saccharum hybrid cultivar SP80-3280 cDNA clone SCRLLB2031H08 5', mRNA sequence
gi|35013260|gb|CA130417.1|CA130417	40.75	150.18	1.88182	3.17524e-14	1.82261e-12	SCCCRT1001F11.g RT1 Saccharum hybrid cultivar SP80-3280 cDNA clone SCCCRT1001F11 5', mRNA sequence
gi|36070520|gb|CA299007.1|CA299007	3.48	12.79	1.87786	2.13218e-07	4.5047e-06	SCSFFL8048F12.g FL8 Saccharum hybrid cultivar (mixed) cDNA clone SCSFFL8048F12 5', mRNA sequence
gi|36011401|gb|CA281581.1|CA281581	9.62	35.28	1.87474	0	0	SCAGSD1043B06.g SD1 Saccharum hybrid cultivar (mixed) cDNA clone SCAGSD1043B06 5', mRNA sequence
gi|33461807|gb|BQ534044.1|BQ534044	2.87	10.52	1.87401	2.5912e-06	4.51019e-05	LEAF4_13_D05 pSL Saccharum hybrid cultivar CP72-2086 cDNA 5', mRNA sequence
gi|34929726|gb|CA077454.1|CA077454	7.17	26.2	1.86952	4.93384e-13	2.13681e-11	SCQSAM1031E09.b AM1 Saccharum hybrid cultivar SP80-3280 cDNA clone SCQSAM1031E09 3', mRNA sequence
gi|35089943|gb|CA168479.1|CA168479	8.19	29.91	1.86869	1.04805e-13	5.40932e-12	SCBGSB1029E05.g SB1 Saccharum hybrid cultivar SP80-3280 cDNA clone SCBGSB1029E05 5', mRNA sequence
gi|35099071|gb|CA172943.1|CA172943	9.21	33.42	1.85944	9.76996e-15	5.91234e-13	SCUTSB1032A03.g SB1 Saccharum hybrid cultivar SP80-3280 cDNA clone SCUTSB1032A03 5', mRNA sequence
gi|35224456|gb|CA195822.1|CA195822	8.19	29.71	1.85901	1.05693e-13	5.44616e-12	SCEZAD1081A10.g AD1 Saccharum hybrid cultivar SP70-1143 cDNA clone SCEZAD1081A10 5', mRNA sequence
gi|35243366|gb|CA205248.1|CA205248	5.12	18.57	1.85876	5.56902e-10	1.69162e-08	SCSFSB1102H10.g SB1 Saccharum hybrid cultivar SP80-3280 cDNA clone SCSFSB1102H10 5', mRNA sequence
gi|35302137|gb|CA234510.1|CA234510	4.1	14.85	1.85677	2.73346e-08	6.62694e-07	SCSBFL4013A10.b FL4 Saccharum hybrid cultivar (mixed) cDNA clone SCSBFL4013A10 3', mRNA sequence
gi|35991151|gb|CA274628.1|CA274628	13.51	48.89	1.85551	0	0	SCACSD1017H12.g SD1 Saccharum hybrid cultivar (mixed) cDNA clone SCACSD1017H12 5', mRNA sequence
gi|35137288|gb|CA191780.1|CA191780	5.53	20.01	1.85537	1.30316e-10	4.29247e-09	SCCCST1C03A07.g ST1 Saccharum hybrid cultivar SP80-3280 cDNA clone SCCCST1C03A07 5', mRNA sequence
gi|36061326|gb|CA295922.1|CA295922	2.46	8.87	1.85028	1.89886e-05	0.000275401	SCRLLV1028G06.g LV1 Saccharum hybrid cultivar (mixed) cDNA clone SCRLLV1028G06 5', mRNA sequence
gi|34964338|gb|CA111031.1|CA111031	2.46	8.87	1.85028	1.89886e-05	0.000275274	SCCCLB1004E12.g LB1 Saccharum hybrid cultivar SP80-3280 cDNA clone SCCCLB1004E12 5', mRNA sequence
gi|35329535|gb|CA248168.1|CA248168	2.46	8.87	1.85028	1.89886e-05	0.000275146	SCCCFL5093G10.g Saccharum officinarum FL5 Saccharum hybrid cultivar (mixed) cDNA clone SCCCFL5093G10 5', mRNA sequence
gi|166791777|gb|DV732000.1|DV732000	2.46	8.87	1.85028	1.89886e-05	0.000275018	SUS01-034-A09-A-067.b Sugarcane mature stem library Saccharum hybrid cultivar CoS 767 cDNA clone SUS01-034-A09-A-067 5', mRNA sequence
gi|35003020|gb|CA125276.1|CA125276	2.25	8.05	1.83906	5.19942e-05	0.0006779	SCRFLR1034G11.g LR1 Saccharum hybrid cultivar SP80-3280 cDNA clone SCRFLR1034G11 5', mRNA sequence
gi|34946386|gb|CA093079.1|CA093079	2.25	8.05	1.83906	5.19942e-05	0.000677617	SCCCCL2001G03.b CL2 Saccharum hybrid cultivar cDNA clone SCCCCL2001G03 3', mRNA sequence
gi|35318761|gb|CA242789.1|CA242789	2.25	8.05	1.83906	5.19942e-05	0.000677335	SCSFFL3090E11.b Saccharum officinarum FL3 Saccharum hybrid cultivar (mixed) cDNA clone SCSFFL3090E11 3', mRNA sequence
gi|35940037|gb|CA255295.1|CA255295	3.69	13.2	1.83885	1.88411e-07	4.02967e-06	SCEPFL4177H04.g FL4 Saccharum hybrid cultivar (mixed) cDNA clone SCEPFL4177H04 5', mRNA sequence
gi|36058217|gb|CA294872.1|CA294872	42.39	151.62	1.83866	1.2057e-13	6.05293e-12	SCQGLV1016F04.g LV1 Saccharum hybrid cultivar (mixed) cDNA clone SCQGLV1016F04 5', mRNA sequence
gi|35275724|gb|CA221427.1|CA221427	4.1	14.65	1.8372	4.12786e-08	9.79457e-07	SCRFFL4007F11.g FL4 Saccharum hybrid cultivar (mixed) cDNA clone SCRFFL4007F11 5', mRNA sequence
gi|34948552|gb|CA095245.1|CA095245	2.66	9.49	1.83498	1.09482e-05	0.000167255	SCCCCL5002D12.g CL5 Saccharum hybrid cultivar cDNA clone SCCCCL5002D12 5', mRNA sequence
gi|35992338|gb|CA275058.1|CA275058	7.58	27.02	1.83376	2.67564e-13	1.23411e-11	SCSBSD1033G09.g SD1 Saccharum hybrid cultivar (mixed) cDNA clone SCSBSD1033G09 5', mRNA sequence
gi|35089119|gb|CA168066.1|CA168066	5.73	20.42	1.83338	1.04898e-10	3.49577e-09	SCBFSB1049D01.g SB1 Saccharum hybrid cultivar SP80-3280 cDNA clone SCBFSB1049D01 5', mRNA sequence
gi|35202439|gb|CF571113.1|CF571113	8.8	31.36	1.83335	1.12133e-13	5.67496e-12	MCS009G06 Maturing Sugarcane Stem Lambda ZIPLOX Library (MCS) Saccharum hybrid cultivar Q117 cDNA clone MCS025E08 5' similar to chlorophyll a/b-binding protein, mRNA sequence
gi|36054271|gb|CA293544.1|CA293544	3.07	10.93	1.83198	2.33324e-06	4.07482e-05	SCSGLV1005A11.b LV1 Saccharum hybrid cultivar (mixed) cDNA clone SCSGLV1005A11 3', mRNA sequence
gi|35325241|gb|CA246024.1|CA246024	37.06	131.82	1.83063	1.07914e-13	5.50606e-12	SCEZFL5087A11.g Saccharum officinarum FL5 Saccharum hybrid cultivar (mixed) cDNA clone SCEZFL5087A11 5', mRNA sequence
gi|35246467|gb|CA206797.1|CA206797	3.89	13.82	1.82892	1.09095e-07	2.43154e-06	SCACSB1124C02.g SB1 Saccharum hybrid cultivar SP80-3280 cDNA clone SCACSB1124C02 5', mRNA sequence
gi|34968804|gb|CA115497.1|CA115497	12.08	42.7	1.82162	2.81996e-14	1.63978e-12	SCSBLB1034H07.g LB1 Saccharum hybrid cultivar SP80-3280 cDNA clone SCSBLB1034H07 5', mRNA sequence
gi|268785092|gb|CN612092.1|CN612092	52.62	185.66	1.81898	5.12924e-13	2.21529e-11	SUS03-014F-C07-050.b Sugarcane mature stem library Saccharum hybrid cultivar CoS 767 cDNA clone SUS03-014F-C07-050 5', mRNA sequence
gi|34973617|gb|CA120309.1|CA120309	6.96	24.55	1.81856	2.02328e-12	7.98722e-11	SCCCLR1076A10.g LR1 Saccharum hybrid cultivar SP80-3280 cDNA clone SCCCLR1076A10 5', mRNA sequence
gi|36000238|gb|CA277746.1|CA277746	10.65	37.54	1.81758	4.41868e-14	2.44641e-12	SCSBSD2031B01.g SD2 Saccharum hybrid cultivar (mixed) cDNA clone SCSBSD2031B01 5', mRNA sequence
gi|36065076|gb|CA297199.1|CA297199	2.87	10.11	1.81666	6.31412e-06	0.000101266	SCUTSD2087D07.g SD2 Saccharum hybrid cultivar (mixed) cDNA clone SCUTSD2087D07 5', mRNA sequence
gi|35226093|gb|CA196637.1|CA196637	2.87	10.11	1.81666	6.31412e-06	0.000101214	SCBFAD1090F02.b AD1 Saccharum hybrid cultivar SP70-1143 cDNA clone SCBFAD1090F02 3', mRNA sequence
gi|35031455|gb|CA139451.1|CA139451	2.87	10.11	1.81666	6.31412e-06	0.000101162	SCEQRT2098E03.g RT2 Saccharum hybrid cultivar SP80-3280 cDNA clone SCEQRT2098E03 5', mRNA sequence
gi|35974767|gb|CA269591.1|CA269591	3.28	11.55	1.81613	1.34877e-06	2.47891e-05	SCMCRT3082E04.g RT3 Saccharum hybrid cultivar SP80-3280 cDNA clone SCMCRT3082E04 5', mRNA sequence
gi|35308194|gb|CA237539.1|CA237539	2.46	8.66	1.81571	2.98784e-05	0.000412642	SCRFFL5034B08.g Saccharum officinarum FL5 Saccharum hybrid cultivar (mixed) cDNA clone SCRFFL5034B08 5', mRNA sequence
gi|34920558|gb|CA069034.1|CA069034	2.46	8.66	1.81571	2.98784e-05	0.000412459	SCSBAD1051E03.g AD1 Saccharum hybrid cultivar SP70-1143 cDNA clone SCSBAD1051E03 5', mRNA sequence
gi|35056651|gb|CA152017.1|CA152017	7.58	26.61	1.8117	3.7259e-13	1.65263e-11	SCJFRZ2014H08.g RZ2 Saccharum hybrid cultivar SP80-3280 cDNA clone SCJFRZ2014H08 5', mRNA sequence
gi|35010481|gb|CA129022.1|CA129022	5.12	17.95	1.80977	1.76871e-09	5.07159e-08	SCQGLR2032C05.g LR2 Saccharum hybrid cultivar SP80-3280 cDNA clone SCQGLR2032C05 5', mRNA sequence
gi|34924659|gb|CA072508.1|CA072508	4.3	15.06	1.80831	3.66074e-08	8.75941e-07	SCEPAM1017A10.g AM1 Saccharum hybrid cultivar SP80-3280 cDNA clone SCEPAM1017A10 5', mRNA sequence
gi|36070958|gb|CA299193.1|CA299193	3.89	13.62	1.80788	1.68339e-07	3.63022e-06	SCRLFL8051B07.g FL8 Saccharum hybrid cultivar (mixed) cDNA clone SCRLFL8051B07 5', mRNA sequence
gi|33462205|gb|BQ534442.1|BQ534442	3.89	13.62	1.80788	1.68339e-07	3.62772e-06	LEAF4_25_E12 pSL Saccharum hybrid cultivar CP72-2086 cDNA 5', mRNA sequence
gi|34957856|gb|CA104549.1|CA104549	3.48	12.17	1.80617	7.79876e-07	1.50602e-05	SCJFHR1033H04.b HR1 Saccharum hybrid cultivar SP70-1143 cDNA clone SCJFHR1033H04 3', mRNA sequence
gi|35950028|gb|CA260270.1|CA260270	6.96	24.34	1.80617	2.8042e-12	1.09729e-10	SCRLRT3033F06.g RT3 Saccharum hybrid cultivar SP80-3280 cDNA clone SCRLRT3033F06 5', mRNA sequence
gi|35962930|gb|CA265580.1|CA265580	7.17	24.96	1.79957	1.672e-12	6.65092e-11	SCEZRT3068G04.g RT3 Saccharum hybrid cultivar SP80-3280 cDNA clone SCEZRT3068G04 5', mRNA sequence
gi|34940690|gb|CA087383.1|CA087383	7.17	24.96	1.79957	1.672e-12	6.64246e-11	SCQGAM2111H11.g AM2 Saccharum hybrid cultivar SP80-3280 cDNA clone SCQGAM2111H11 5', mRNA sequence
gi|35052488|gb|CA149936.1|CA149936	22.11	76.95	1.79922	0	0	SCCCRZ2004H09.g RZ2 Saccharum hybrid cultivar SP80-3280 cDNA clone SCCCRZ2004H09 5', mRNA sequence
gi|35091654|gb|CA169335.1|CA169335	6.35	22.07	1.79726	2.97584e-11	1.05595e-09	SCJFSB1012G07.b SB1 Saccharum hybrid cultivar SP80-3280 cDNA clone SCJFSB1012G07 3', mRNA sequence
gi|36002134|gb|CA278396.1|CA278396	11.67	40.43	1.79262	5.39568e-14	2.95071e-12	SCBFSD2038B12.b SD2 Saccharum hybrid cultivar (mixed) cDNA clone SCBFSD2038B12 3', mRNA sequence
gi|35943315|gb|CA256915.1|CA256915	6.14	21.25	1.79115	7.67588e-11	2.60247e-09	SCSGFL4193A06.g FL4 Saccharum hybrid cultivar (mixed) cDNA clone SCSGFL4193A06 5', mRNA sequence
gi|36003843|gb|CA278966.1|CA278966	33.38	115.52	1.79109	2.1294e-13	1.00594e-11	SCBFRT3092E03.g RT3 Saccharum hybrid cultivar SP80-3280 cDNA clone SCBFRT3092E03 5', mRNA sequence
gi|35264264|gb|CA215714.1|CA215714	2.87	9.9	1.78638	9.88544e-06	0.000152662	SCSFFL4015A09.g FL4 Saccharum hybrid cultivar (mixed) cDNA clone SCSFFL4015A09 5', mRNA sequence
gi|35271132|gb|CA219134.1|CA219134	3.89	13.41	1.78547	2.60994e-07	5.45867e-06	SCRFAD1117B09.g AD1 Saccharum hybrid cultivar SP70-1143 cDNA clone SCRFAD1117B09 5', mRNA sequence
gi|35226665|gb|CA196922.1|CA196922	25.19	86.64	1.78218	0	0	SCBFAD1094D09.g AD1 Saccharum hybrid cultivar SP70-1143 cDNA clone SCBFAD1094D09 5', mRNA sequence
gi|35262053|gb|CA214600.1|CA214600	2.46	8.46	1.782	4.69692e-05	0.000620152	SCRLAD1099D01.g AD1 Saccharum hybrid cultivar SP70-1143 cDNA clone SCRLAD1099D01 5', mRNA sequence
gi|34921561|gb|CA069974.1|CA069974	2.46	8.46	1.782	4.69692e-05	0.00061989	SCSGAD1006B08.b AD1 Saccharum hybrid cultivar SP70-1143 cDNA clone SCSGAD1006B08 3', mRNA sequence
gi|35963735|gb|CA265856.1|CA265856	7.58	25.99	1.77769	8.72414e-13	3.6178e-11	SCJLRT3077G05.g RT3 Saccharum hybrid cultivar SP80-3280 cDNA clone SCJLRT3077G05 5', mRNA sequence
gi|35055381|gb|CA151384.1|CA151384	10.65	36.51	1.77744	4.41868e-14	2.45512e-12	SCJFRZ2009E11.g RZ2 Saccharum hybrid cultivar SP80-3280 cDNA clone SCJFRZ2009E11 5', mRNA sequence
gi|34962901|gb|CA109594.1|CA109594	3.07	10.52	1.77682	5.69188e-06	9.2186e-05	SCSGHR1071G10.b HR1 Saccharum hybrid cultivar SP70-1143 cDNA clone SCSGHR1071G10 3', mRNA sequence
gi|35044295|gb|CA145846.1|CA145846	6.14	21.04	1.77682	1.16524e-10	3.87083e-09	SCVPRT2074A01.g RT2 Saccharum hybrid cultivar SP80-3280 cDNA clone SCVPRT2074A01 5', mRNA sequence
gi|35337507|gb|CA252044.1|CA252044	14.54	49.72	1.7738	0	0	SCVPFL1133B10.b FL1 Saccharum hybrid cultivar (mixed) cDNA clone SCVPFL1133B10 3', mRNA sequence
gi|34966815|gb|CA113508.1|CA113508	16.38	55.9	1.77091	0	0	SCEZLB1014B12.g LB1 Saccharum hybrid cultivar SP80-3280 cDNA clone SCEZLB1014B12 5', mRNA sequence
gi|35271892|gb|CA219515.1|CA219515	3.69	12.58	1.76944	7.01416e-07	1.36805e-05	SCSBFL4011H06.g FL4 Saccharum hybrid cultivar (mixed) cDNA clone SCSBFL4011H06 5', mRNA sequence
gi|35111392|gb|CA179027.1|CA179027	6.76	22.9	1.76025	2.30628e-11	8.2587e-10	SCSGST1069D06.b ST1 Saccharum hybrid cultivar SP80-3280 cDNA clone SCSGST1069D06 3', mRNA sequence
gi|36001330|gb|CA278127.1|CA278127	19.25	65.19	1.75979	0	0	SCBFSD2035G01.g SD2 Saccharum hybrid cultivar (mixed) cDNA clone SCBFSD2035G01 5', mRNA sequence
gi|35015618|gb|CA131535.1|CA131535	2.87	9.7	1.75693	1.54615e-05	0.000229796	SCBFRT1072G12.g RT1 Saccharum hybrid cultivar SP80-3280 cDNA clone SCBFRT1072G12 5', mRNA sequence
gi|34924273|gb|CA072122.1|CA072122	3.48	11.76	1.75673	1.89083e-06	3.3662e-05	SCCCAM1003E02.g AM1 Saccharum hybrid cultivar SP80-3280 cDNA clone SCCCAM1003E02 5', mRNA sequence
gi|35061077|gb|CA154218.1|CA154218	3.48	11.76	1.75673	1.89083e-06	3.36428e-05	SCVPRZ2040H04.g RZ2 Saccharum hybrid cultivar SP80-3280 cDNA clone SCVPRZ2040H04 5', mRNA sequence
gi|34973905|gb|CA120597.1|CA120597	4.1	13.82	1.75306	2.34446e-07	4.93649e-06	SCCCLR1079F03.g LR1 Saccharum hybrid cultivar SP80-3280 cDNA clone SCCCLR1079F03 5', mRNA sequence
gi|34977648|gb|CA124340.1|CA124340	5.94	20.01	1.75219	4.71554e-10	1.45501e-08	SCQGLR1086F06.g LR1 Saccharum hybrid cultivar SP80-3280 cDNA clone SCQGLR1086F06 5', mRNA sequence
gi|35206785|gb|CF575459.1|CF575459	20.27	68.28	1.75212	2.88658e-14	1.6754e-12	MCSA147H01 Maturing Sugarcane Stem Lambda ZIPLOX Library (MCS) Saccharum hybrid cultivar Q117 cDNA clone MCSA134E06 5' similar to unknown function, mRNA sequence
gi|35203498|gb|CF572172.1|CF572172	8.4	28.26	1.7503	2.62012e-13	1.21029e-11	MCSA034D07 Maturing Sugarcane Stem Lambda ZIPLOX Library (MCS) Saccharum hybrid cultivar Q117 cDNA clone MCSA034D07 5' similar to unknown function, mRNA sequence
gi|35129332|gb|CA187933.1|CA187933	14.54	48.89	1.74951	0	0	SCCCAM1C01D06.g AM1 Saccharum hybrid cultivar SP80-3280 cDNA clone SCCCAM1C01D06 5', mRNA sequence
gi|36052773|gb|CA293062.1|CA293062	10.44	35.07	1.74812	0	0	SCAGFL8040A11.g FL8 Saccharum hybrid cultivar (mixed) cDNA clone SCAGFL8040A11 5', mRNA sequence
gi|35296353|gb|CA231626.1|CA231626	16.59	55.7	1.74736	3.86358e-14	2.18163e-12	SCQSFL3035H09.g Saccharum officinarum FL3 Saccharum hybrid cultivar (mixed) cDNA clone SCQSFL3035H09 5', mRNA sequence
gi|34966136|gb|CA112829.1|CA112829	2.46	8.25	1.74574	7.36544e-05	0.000925526	SCEZLB1005C05.g LB1 Saccharum hybrid cultivar SP80-3280 cDNA clone SCEZLB1005C05 5', mRNA sequence
gi|35066350|gb|CA156768.1|CA156768	2.46	8.25	1.74574	7.36544e-05	0.000925154	SCEPRZ3087B08.g RZ3 Saccharum hybrid cultivar SP80-3280 cDNA clone SCEPRZ3087B08 5', mRNA sequence
gi|35292825|gb|CA229886.1|CA229886	2.46	8.25	1.74574	7.36544e-05	0.000924782	SCJFFL3C01A07.b Saccharum officinarum FL3 Saccharum hybrid cultivar (mixed) cDNA clone SCJFFL3C01A07 3', mRNA sequence
gi|36001290|gb|CA278107.1|CA278107	18.22	61.06	1.7447	0	0	SCBFSD2035E03.g SD2 Saccharum hybrid cultivar (mixed) cDNA clone SCBFSD2035E03 5', mRNA sequence
gi|35244383|gb|CA205757.1|CA205757	44.23	148.12	1.74367	2.38032e-13	1.11269e-11	SCCCFL3003F07.g Saccharum officinarum FL3 Saccharum hybrid cultivar (mixed) cDNA clone SCCCFL3003F07 5', mRNA sequence
gi|35110756|gb|CA178710.1|CA178710	5.12	17.12	1.74147	9.87468e-09	2.55465e-07	SCSFST1065D02.g ST1 Saccharum hybrid cultivar SP80-3280 cDNA clone SCSFST1065D02 5', mRNA sequence
gi|35027610|gb|CA137520.1|CA137520	12.29	41.05	1.7399	0	0	SCAGRT2041B11.g RT2 Saccharum hybrid cultivar SP80-3280 cDNA clone SCAGRT2041B11 5', mRNA sequence
gi|35206039|gb|CF574713.1|CF574713	5.94	19.8	1.73697	7.26996e-10	2.18071e-08	MCSA118F08 Maturing Sugarcane Stem Lambda ZIPLOX Library (MCS) Saccharum hybrid cultivar Q117 cDNA clone MCSA108H11 5' similar to tRNA, mRNA sequence
gi|35320656|gb|CA243737.1|CA243737	5.94	19.8	1.73697	7.26996e-10	2.17862e-08	SCQGFL4075A03.g FL4 Saccharum hybrid cultivar (mixed) cDNA clone SCQGFL4075A03 5', mRNA sequence
gi|35056931|gb|CA152154.1|CA152154	27.44	91.39	1.73576	0	0	SCJFRZ2025E06.g RZ2 Saccharum hybrid cultivar SP80-3280 cDNA clone SCJFRZ2025E06 5', mRNA sequence
gi|36041699|gb|CA289508.1|CA289508	4.91	16.3	1.73108	2.63424e-08	6.40629e-07	SCAGFL8005H07.g FL8 Saccharum hybrid cultivar (mixed) cDNA clone SCAGFL8005H07 5', mRNA sequence
gi|35972411|gb|CA268785.1|CA268785	8.4	27.85	1.72922	4.3543e-13	1.9043e-11	SCRURT3063B06.g RT3 Saccharum hybrid cultivar SP80-3280 cDNA clone SCRURT3063B06 5', mRNA sequence
gi|35207067|gb|CF575741.1|CF575741	4.3	14.23	1.72653	2.10258e-07	4.4512e-06	MCSA171B06 Maturing Sugarcane Stem Lambda ZIPLOX Library (MCS) Saccharum hybrid cultivar Q117 cDNA clone MCSA152D07 5' similar to unknown function, mRNA sequence
gi|35278523|gb|CA222817.1|CA222817	2.87	9.49	1.72536	2.41276e-05	0.00034277	SCBGFL4048B06.g FL4 Saccharum hybrid cultivar (mixed) cDNA clone SCBGFL4048B06 5', mRNA sequence
gi|35975804|gb|CA269928.1|CA269928	2.87	9.49	1.72536	2.41276e-05	0.000342614	SCVPRT3087F02.g RT3 Saccharum hybrid cultivar SP80-3280 cDNA clone SCVPRT3087F02 5', mRNA sequence
gi|36055607|gb|CA294025.1|CA294025	2.87	9.49	1.72536	2.41276e-05	0.000342458	SCSGLV1009G03.b LV1 Saccharum hybrid cultivar (mixed) cDNA clone SCSGLV1009G03 3', mRNA sequence
gi|35277154|gb|CA222138.1|CA222138	8.8	29.09	1.72495	2.12718e-13	1.00794e-11	SCRFFL4009G03.g FL4 Saccharum hybrid cultivar (mixed) cDNA clone SCRFFL4009G03 5', mRNA sequence
gi|35009062|gb|CA128315.1|CA128315	3.69	12.17	1.72164	1.69459e-06	3.04285e-05	SCJFLR2036F02.g LR2 Saccharum hybrid cultivar SP80-3280 cDNA clone SCJFLR2036F02 5', mRNA sequence
gi|35305579|gb|CA236231.1|CA236231	9.21	30.32	1.719	4.4409e-14	2.45436e-12	SCMCFL5013D06.g Saccharum officinarum FL5 Saccharum hybrid cultivar (mixed) cDNA clone SCMCFL5013D06 5', mRNA sequence
gi|35056354|gb|CA151880.1|CA151880	5.73	18.77	1.71182	2.98052e-09	8.29498e-08	SCJFRZ2013B12.g RZ2 Saccharum hybrid cultivar SP80-3280 cDNA clone SCJFRZ2013B12 5', mRNA sequence
gi|35244195|gb|CA205662.1|CA205662	6.55	21.45	1.71141	2.2041e-10	7.07351e-09	SCCCFL4003D03.g FL4 Saccharum hybrid cultivar (mixed) cDNA clone SCCCFL4003D03 5', mRNA sequence
gi|35312512|gb|CA239678.1|CA239678	3.28	10.73	1.70988	7.94406e-06	0.000125601	SCBFFL5067E05.b Saccharum officinarum FL5 Saccharum hybrid cultivar (mixed) cDNA clone SCBFFL5067E05 3', mRNA sequence
gi|35030133|gb|CA138795.1|CA138795	8.6	28.06	1.70611	5.20028e-13	2.24287e-11	SCEQRT2090A09.g RT2 Saccharum hybrid cultivar SP80-3280 cDNA clone SCEQRT2090A09 5', mRNA sequence
gi|36053522|gb|CA293303.1|CA293303	5.32	17.33	1.70377	1.36692e-08	3.46456e-07	SCAGFL8042H01.g FL8 Saccharum hybrid cultivar (mixed) cDNA clone SCAGFL8042H01 5', mRNA sequence
gi|35262330|gb|CA214741.1|CA214741	30.92	100.67	1.70302	0	0	SCQGFL1095C11.g FL1 Saccharum hybrid cultivar (mixed) cDNA clone SCQGFL1095C11 5', mRNA sequence
gi|35056467|gb|CA151925.1|CA151925	2.66	8.66	1.70294	6.56682e-05	0.000832882	SCJFRZ2013H01.g RZ2 Saccharum hybrid cultivar SP80-3280 cDNA clone SCJFRZ2013H01 5', mRNA sequence
gi|35240521|gb|CA203846.1|CA203846	44.23	143.99	1.70287	2.38032e-13	1.11436e-11	SCAGFL1093D01.g FL1 Saccharum hybrid cultivar (mixed) cDNA clone SCAGFL1093D01 5', mRNA sequence
gi|35077587|gb|CA162313.1|CA162313	5.73	18.57	1.69637	4.59568e-09	1.2457e-07	SCRFRZ3054H08.g RZ3 Saccharum hybrid cultivar SP80-3280 cDNA clone SCRFRZ3054H08 5', mRNA sequence
gi|33462414|gb|BQ534651.1|BQ534651	19.86	64.36	1.6963	6.23946e-14	3.39431e-12	LEAF3_11_E10 pSL Saccharum hybrid cultivar CP72-2086 cDNA 5', mRNA sequence
gi|35053664|gb|CA150525.1|CA150525	8.6	27.85	1.69527	7.4385e-13	3.10528e-11	SCBFRZ2019A10.g RZ2 Saccharum hybrid cultivar SP80-3280 cDNA clone SCBFRZ2019A10 5', mRNA sequence
gi|36015698|gb|CA282904.1|CA282904	11.47	37.13	1.69472	4.66294e-15	2.90629e-13	SCQGSD1047E04.g SD1 Saccharum hybrid cultivar (mixed) cDNA clone SCQGSD1047E04 5', mRNA sequence
gi|34918387|gb|CA066863.1|CA066863	3.89	12.58	1.69329	1.51263e-06	2.75252e-05	SCJFAD1011B10.g AD1 Saccharum hybrid cultivar SP70-1143 cDNA clone SCJFAD1011B10 5', mRNA sequence
gi|35286355|gb|CA226707.1|CA226707	3.89	12.58	1.69329	1.51263e-06	2.75092e-05	SCVPFL3045E09.g Saccharum officinarum FL3 Saccharum hybrid cultivar (mixed) cDNA clone SCVPFL3045E09 5', mRNA sequence
gi|35291771|gb|CA229347.1|CA229347	6.14	19.8	1.68919	1.54765e-09	4.46231e-08	SCAGFL3024E12.g Saccharum officinarum FL3 Saccharum hybrid cultivar (mixed) cDNA clone SCAGFL3024E12 5', mRNA sequence
gi|35058212|gb|CA152789.1|CA152789	5.12	16.5	1.68825	3.63914e-08	8.7144e-07	SCJFRZ2032A02.g RZ2 Saccharum hybrid cultivar SP80-3280 cDNA clone SCJFRZ2032A02 5', mRNA sequence
gi|35248293|gb|CA207700.1|CA207700	53.03	170.39	1.68396	1.11466e-13	5.65959e-12	SCMCSB1107C12.g SB1 Saccharum hybrid cultivar SP80-3280 cDNA clone SCMCSB1107C12 5', mRNA sequence
gi|35325023|gb|CA245915.1|CA245915	4.5	14.44	1.68207	2.90226e-07	6.01766e-06	SCEZFL5085F07.g Saccharum officinarum FL5 Saccharum hybrid cultivar (mixed) cDNA clone SCEZFL5085F07 5', mRNA sequence
gi|34945184|gb|CA091877.1|CA091877	10.03	32.18	1.68184	4.06342e-14	2.28209e-12	SCUTAM2112A04.g AM2 Saccharum hybrid cultivar SP80-3280 cDNA clone SCUTAM2112A04 5', mRNA sequence
gi|33463668|gb|BQ535905.1|BQ535905	15.56	49.92	1.68178	0	0	STEM2_26_D10 pSS Saccharum hybrid cultivar CP72-2086 cDNA 5', mRNA sequence
gi|35207600|gb|CF576274.1|CF576274	3.28	10.52	1.68137	1.23144e-05	0.000186304	MCSA178A08 Maturing Sugarcane Stem Lambda ZIPLOX Library (MCS) Saccharum hybrid cultivar Q117 cDNA clone MCSA156G05 5' similar to unknown function, mRNA sequence
gi|35074574|gb|CA160808.1|CA160808	20.68	66.22	1.67903	0	0	SCJLRZ3078E11.g RZ3 Saccharum hybrid cultivar SP80-3280 cDNA clone SCJLRZ3078E11 5', mRNA sequence
gi|36011344|gb|CA281563.1|CA281563	3.48	11.14	1.67859	7.06746e-06	0.000112596	SCAGSD1042H06.g SD1 Saccharum hybrid cultivar (mixed) cDNA clone SCAGSD1042H06 5', mRNA sequence
gi|34967859|gb|CA114552.1|CA114552	4.91	15.68	1.67513	9.6885e-08	2.17337e-06	SCRFLB1054H09.g LB1 Saccharum hybrid cultivar SP80-3280 cDNA clone SCRFLB1054H09 5', mRNA sequence
gi|35259903|gb|CA213524.1|CA213524	3.69	11.76	1.6722	4.06074e-06	6.7591e-05	SCQGSB1143A12.g SB1 Saccharum hybrid cultivar SP80-3280 cDNA clone SCQGSB1143A12 5', mRNA sequence
gi|35117252|gb|CA181960.1|CA181960	5.12	16.3	1.67066	5.6029e-08	1.29886e-06	SCBGST3104A06.g ST3 Saccharum hybrid cultivar SP80-3280 cDNA clone SCBGST3104A06 5', mRNA sequence
gi|35256767|gb|CA211942.1|CA211942	6.76	21.45	1.66588	4.65638e-10	1.44103e-08	SCSFAD1106D02.g AD1 Saccharum hybrid cultivar SP70-1143 cDNA clone SCSFAD1106D02 5', mRNA sequence
gi|35998285|gb|CA277102.1|CA277102	35.63	113.05	1.6658	1.12799e-13	5.69943e-12	SCRLSD2013A01.g SD2 Saccharum hybrid cultivar (mixed) cDNA clone SCRLSD2013A01 5', mRNA sequence
gi|34929944|gb|CA077672.1|CA077672	4.3	13.62	1.66332	7.74812e-07	1.49996e-05	SCQSAM1034B10.g AM1 Saccharum hybrid cultivar SP80-3280 cDNA clone SCQSAM1034B10 5', mRNA sequence
gi|35245148|gb|CA206139.1|CA206139	4.3	13.62	1.66332	7.74812e-07	1.49903e-05	SCVPFL1073H09.g FL1 Saccharum hybrid cultivar (mixed) cDNA clone SCVPFL1073H09 5', mRNA sequence
gi|34951459|gb|CA098152.1|CA098152	7.17	22.69	1.66201	1.57244e-10	5.12001e-09	SCMCCL6054G01.g CL6 Saccharum hybrid cultivar SP80-3280 cDNA clone SCMCCL6054G01 5', mRNA sequence
gi|35064201|gb|CA155759.1|CA155759	2.87	9.08	1.66164	5.81614e-05	0.000744628	SCBFRZ3005H11.g RZ3 Saccharum hybrid cultivar SP80-3280 cDNA clone SCBFRZ3005H11 5', mRNA sequence
gi|35337972|gb|CA252278.1|CA252278	7.37	23.31	1.66121	9.14438e-11	3.07035e-09	SCVPFL1136B12.g FL1 Saccharum hybrid cultivar (mixed) cDNA clone SCVPFL1136B12 5', mRNA sequence
gi|35289210|gb|CA228067.1|CA228067	18.43	57.97	1.65325	0	0	SCQGFL3052B03.g Saccharum officinarum FL3 Saccharum hybrid cultivar (mixed) cDNA clone SCQGFL3052B03 5', mRNA sequence
gi|35036085|gb|CA141766.1|CA141766	6.96	21.87	1.65179	4.14326e-10	1.29248e-08	SCJLRT2052A12.g RT2 Saccharum hybrid cultivar SP80-3280 cDNA clone SCJLRT2052A12 5', mRNA sequence
gi|35008307|gb|CA127945.1|CA127945	14.13	44.35	1.65017	0	0	SCAGLR2018A04.g LR2 Saccharum hybrid cultivar SP80-3280 cDNA clone SCAGLR2018A04 5', mRNA sequence
gi|35055337|gb|CA151362.1|CA151362	7.37	23.1	1.64816	1.39893e-10	4.60306e-09	SCJFRZ2009D01.g RZ2 Saccharum hybrid cultivar SP80-3280 cDNA clone SCJFRZ2009D01 5', mRNA sequence
gi|35057338|gb|CA152351.1|CA152351	3.69	11.55	1.6462	6.25754e-06	0.000100462	SCJFRZ2027G12.g RZ2 Saccharum hybrid cultivar SP80-3280 cDNA clone SCJFRZ2027G12 5', mRNA sequence
gi|36032185|gb|CA286440.1|CA286440	3.69	11.55	1.6462	6.25754e-06	0.00010041	SCBGSD2049E04.g SD2 Saccharum hybrid cultivar (mixed) cDNA clone SCBGSD2049E04 5', mRNA sequence
gi|35299345|gb|CA233128.1|CA233128	3.89	12.17	1.64549	3.59532e-06	6.05542e-05	SCRUFL3067B09.g Saccharum officinarum FL3 Saccharum hybrid cultivar (mixed) cDNA clone SCRUFL3067B09 5', mRNA sequence
gi|35011398|gb|CA129482.1|CA129482	7.99	24.96	1.64335	2.75564e-11	9.78926e-10	SCSFLR2016B01.g LR2 Saccharum hybrid cultivar SP80-3280 cDNA clone SCSFLR2016B01 5', mRNA sequence
gi|35044694|gb|CA146047.1|CA146047	4.3	13.41	1.6409	1.19053e-06	2.21414e-05	SCVPRT2076C11.g RT2 Saccharum hybrid cultivar SP80-3280 cDNA clone SCVPRT2076C11 5', mRNA sequence
gi|36033417|gb|CA286858.1|CA286858	6.35	19.8	1.64067	3.24296e-09	8.99331e-08	SCSBSD2054E06.g SD2 Saccharum hybrid cultivar (mixed) cDNA clone SCSBSD2054E06 5', mRNA sequence
gi|268781689|gb|CN611072.1|CN611072	7.78	24.14	1.63358	7.22178e-11	2.46456e-09	SUS02-009F-F05-043.b Sugarcane mature stem library Saccharum hybrid cultivar CoS 767 cDNA clone SUS02-009F-F05-043 5', mRNA sequence
gi|34934412|gb|CA081464.1|CA081464	5.12	15.88	1.633	1.31866e-07	2.90179e-06	SCACAM2044G06.b AM2 Saccharum hybrid cultivar SP80-3280 cDNA clone SCACAM2044G06 3', mRNA sequence
gi|34930589|gb|CA078317.1|CA078317	18.43	57.14	1.63244	0	0	SCRLAM1005G05.g AM1 Saccharum hybrid cultivar SP80-3280 cDNA clone SCRLAM1005G05 5', mRNA sequence
gi|36057084|gb|CA294490.1|CA294490	5.53	17.12	1.63033	4.40672e-08	1.04088e-06	SCSGLV1012F04.b LV1 Saccharum hybrid cultivar (mixed) cDNA clone SCSGLV1012F04 3', mRNA sequence
gi|34965936|gb|CA112629.1|CA112629	8.6	26.61	1.62956	8.34732e-12	3.08101e-10	SCEQLB1066E06.g LB1 Saccharum hybrid cultivar SP80-3280 cDNA clone SCEQLB1066E06 5', mRNA sequence
gi|34927080|gb|CA074807.1|CA074807	3.07	9.49	1.62817	5.12134e-05	0.000669397	SCJFAM1065G12.g AM1 Saccharum hybrid cultivar SP80-3280 cDNA clone SCJFAM1065G12 5', mRNA sequence
gi|34975532|gb|CA122224.1|CA122224	3.07	9.49	1.62817	5.12134e-05	0.000669117	SCJFLR1017C06.g LR1 Saccharum hybrid cultivar SP80-3280 cDNA clone SCJFLR1017C06 5', mRNA sequence
gi|35953000|gb|CA261747.1|CA261747	18.22	56.32	1.62812	0	0	SCBGLB2013B01.g LB2 Saccharum hybrid cultivar SP80-3280 cDNA clone SCBGLB2013B01 5', mRNA sequence
gi|36063453|gb|CA296614.1|CA296614	14.95	46.21	1.62806	0	0	SCUTSD1087H11.g SD1 Saccharum hybrid cultivar (mixed) cDNA clone SCUTSD1087H11 5', mRNA sequence
gi|35207864|gb|CF576538.1|CF576538	9.83	30.32	1.62501	4.13002e-13	1.81384e-11	MCSA201C02 Maturing Sugarcane Stem Lambda ZIPLOX Library (MCS) Saccharum hybrid cultivar Q117 cDNA clone MCSA192E07 5' similar to unknown function, mRNA sequence
gi|34920511|gb|CA068987.1|CA068987	3.28	10.11	1.62402	2.92752e-05	0.000406649	SCSBAD1050H06.b AD1 Saccharum hybrid cultivar SP70-1143 cDNA clone SCSBAD1050H06 3', mRNA sequence
gi|35107304|gb|CA176986.1|CA176986	3.28	10.11	1.62402	2.92752e-05	0.000406468	SCMCST1056G05.g ST1 Saccharum hybrid cultivar SP80-3280 cDNA clone SCMCST1056G05 5', mRNA sequence
gi|35208539|gb|CF577213.1|CF577213	41.36	127.28	1.6217	0	0	MCSA210C02 Maturing Sugarcane Stem Lambda ZIPLOX Library (MCS) Saccharum hybrid cultivar Q117 cDNA clone MCSA198G06 5' similar to malate dehydrogenase, mRNA sequence
gi|34920426|gb|CA068902.1|CA068902	15.15	46.62	1.62163	4.21884e-15	2.64533e-13	SCSBAD1050H01.g AD1 Saccharum hybrid cultivar SP70-1143 cDNA clone SCSBAD1050H01 5', mRNA sequence
gi|34950032|gb|CA096725.1|CA096725	7.58	23.31	1.62068	1.89207e-10	6.1035e-09	SCCCCL6003F09.g CL6 Saccharum hybrid cultivar SP80-3280 cDNA clone SCCCCL6003F09 5', mRNA sequence
gi|35249835|gb|CA208488.1|CA208488	4.3	13.2	1.61813	1.82362e-06	3.26328e-05	SCMCSB1116F11.g SB1 Saccharum hybrid cultivar SP80-3280 cDNA clone SCMCSB1116F11 5', mRNA sequence
gi|35064155|gb|CA155736.1|CA155736	4.3	13.2	1.61813	1.82362e-06	3.26141e-05	SCBFRZ3005F05.g RZ3 Saccharum hybrid cultivar SP80-3280 cDNA clone SCBFRZ3005F05 5', mRNA sequence
gi|34943937|gb|CA090630.1|CA090630	4.3	13.2	1.61813	1.82362e-06	3.25954e-05	SCSGAM2105A03.b AM2 Saccharum hybrid cultivar SP80-3280 cDNA clone SCSGAM2105A03 3', mRNA sequence
gi|35289713|gb|CA228318.1|CA228318	4.1	12.58	1.61744	3.16994e-06	5.39719e-05	SCJLFL3017D06.g Saccharum officinarum FL3 Saccharum hybrid cultivar (mixed) cDNA clone SCJLFL3017D06 5', mRNA sequence
gi|35208004|gb|CF576678.1|CF576678	13.92	42.7	1.61708	0	0	MCSA203D05 Maturing Sugarcane Stem Lambda ZIPLOX Library (MCS) Saccharum hybrid cultivar Q117 cDNA clone MCSA182D12 5' similar to myosin, mRNA sequence
gi|35072749|gb|CA159906.1|CA159906	4.91	15.06	1.61693	3.49074e-07	7.17117e-06	SCJFRZ3C06F11.g RZ3 Saccharum hybrid cultivar SP80-3280 cDNA clone SCJFRZ3C06F11 5', mRNA sequence
gi|36024999|gb|CA285204.1|CA285204	4.91	15.06	1.61693	3.49074e-07	7.16646e-06	SCEQSD1074A10.g SD1 Saccharum hybrid cultivar (mixed) cDNA clone SCEQSD1074A10 5', mRNA sequence
gi|35262013|gb|CA214580.1|CA214580	4.91	15.06	1.61693	3.49074e-07	7.16175e-06	SCVPFL1069B02.g FL1 Saccharum hybrid cultivar (mixed) cDNA clone SCVPFL1069B02 5', mRNA sequence
gi|35268648|gb|CA217893.1|CA217893	14.13	43.32	1.61627	0	0	SCRUAD1134G02.b AD1 Saccharum hybrid cultivar SP70-1143 cDNA clone SCRUAD1134G02 3', mRNA sequence
gi|35060030|gb|CA153694.1|CA153694	5.32	16.3	1.61537	1.16386e-07	2.58298e-06	SCVPRZ2035A07.g RZ2 Saccharum hybrid cultivar SP80-3280 cDNA clone SCVPRZ2035A07 5', mRNA sequence
gi|35208717|gb|CF577391.1|CF577391	6.14	18.77	1.61212	1.30337e-08	3.30885e-07	MCSA222D08 Maturing Sugarcane Stem Lambda ZIPLOX Library (MCS) Saccharum hybrid cultivar Q117 cDNA clone MCSA212D03 5' similar to unknown function, mRNA sequence
gi|36006463|gb|CA279872.1|CA279872	7.78	23.72	1.60826	1.67208e-10	5.40502e-09	SCCCLV1002H01.g LV1 Saccharum hybrid cultivar (mixed) cDNA clone SCCCLV1002H01 5', mRNA sequence
gi|34951429|gb|CA098122.1|CA098122	16.18	49.3	1.60738	0	0	SCMCCL6054D01.g CL6 Saccharum hybrid cultivar SP80-3280 cDNA clone SCMCCL6054D01 5', mRNA sequence
gi|36034708|gb|CA287281.1|CA287281	4.5	13.62	1.59773	1.6023e-06	2.89378e-05	SCMCSD2059G01.g SD2 Saccharum hybrid cultivar (mixed) cDNA clone SCMCSD2059G01 5', mRNA sequence
gi|35087112|gb|CA167066.1|CA167066	5.32	16.09	1.59667	1.77259e-07	3.79897e-06	SCCCSB1002C02.g SB1 Saccharum hybrid cultivar SP80-3280 cDNA clone SCCCSB1002C02 5', mRNA sequence
gi|35281752|gb|CA224418.1|CA224418	9.21	27.85	1.5964	5.70322e-12	2.14307e-10	SCCCFL6003G01.g Saccharum officinarum FL6 Saccharum hybrid cultivar cDNA clone SCCCFL6003G01 5', mRNA sequence
gi|35053151|gb|CA150269.1|CA150269	4.3	13	1.5961	2.78418e-06	4.8059e-05	SCCCRZ2C04F09.g RZ2 Saccharum hybrid cultivar SP80-3280 cDNA clone SCCCRZ2C04F09 5', mRNA sequence
gi|35057708|gb|CA152536.1|CA152536	10.44	31.56	1.59598	2.20268e-13	1.03742e-11	SCJFRZ2030A03.g RZ2 Saccharum hybrid cultivar SP80-3280 cDNA clone SCJFRZ2030A03 5', mRNA sequence
gi|34923668|gb|CA071517.1|CA071517	3.07	9.28	1.59589	7.85696e-05	0.000973964	SCACAM1072E02.g AM1 Saccharum hybrid cultivar SP80-3280 cDNA clone SCACAM1072E02 5', mRNA sequence
gi|35045423|gb|CA146411.1|CA146411	3.07	9.28	1.59589	7.85696e-05	0.000973577	SCVPRT2080E09.g RT2 Saccharum hybrid cultivar SP80-3280 cDNA clone SCVPRT2080E09 5', mRNA sequence
gi|34920085|gb|CA068549.1|CA068549	12.49	37.75	1.5957	4.17444e-14	2.33186e-12	SCRUAD1063C05.g AD1 Saccharum hybrid cultivar SP70-1143 cDNA clone SCRUAD1063C05 5', mRNA sequence
gi|34976756|gb|CA123448.1|CA123448	11.06	33.42	1.59536	8.19344e-14	4.37348e-12	SCMCLR1010C05.g LR1 Saccharum hybrid cultivar SP80-3280 cDNA clone SCMCLR1010C05 5', mRNA sequence
gi|35098363|gb|CA172653.1|CA172653	4.71	14.23	1.59514	9.22972e-07	1.74883e-05	SCSGSB1009F01.g SB1 Saccharum hybrid cultivar SP80-3280 cDNA clone SCSGSB1009F01 5', mRNA sequence
gi|33463946|gb|BQ536183.1|BQ536183	4.1	12.38	1.59432	4.84266e-06	7.97137e-05	STEM2_11_F02 pSS Saccharum hybrid cultivar CP72-2086 cDNA 5', mRNA sequence
gi|35988768|gb|CA273985.1|CA273985	4.1	12.38	1.59432	4.84266e-06	7.96717e-05	SCRLSD1011B04.b SD1 Saccharum hybrid cultivar (mixed) cDNA clone SCRLSD1011B04 3', mRNA sequence
gi|35335479|gb|CA251108.1|CA251108	3.69	11.14	1.59406	1.47006e-05	0.000219218	SCQSFL1121D08.b FL1 Saccharum hybrid cultivar (mixed) cDNA clone SCQSFL1121D08 3', mRNA sequence
gi|35205105|gb|CF573779.1|CF573779	3.28	9.9	1.59373	4.4866e-05	0.000598712	MCSA076A01 Maturing Sugarcane Stem Lambda ZIPLOX Library (MCS) Saccharum hybrid cultivar Q117 cDNA clone MCSA050G05 5' similar to RNA helicase, mRNA sequence
gi|34923517|gb|CA071366.1|CA071366	13.72	41.26	1.58846	0	0	SCACAM1071G02.g AM1 Saccharum hybrid cultivar SP80-3280 cDNA clone SCACAM1071G02 5', mRNA sequence
gi|35341394|gb|CA253955.1|CA253955	10.85	32.59	1.58673	1.45439e-13	7.11831e-12	SCRLFL4107H02.g FL4 Saccharum hybrid cultivar (mixed) cDNA clone SCRLFL4107H02 5', mRNA sequence
gi|35058662|gb|CA153013.1|CA153013	9.62	28.88	1.58596	2.88658e-12	1.1253e-10	SCJFRZ2034E10.g RZ2 Saccharum hybrid cultivar SP80-3280 cDNA clone SCJFRZ2034E10 5', mRNA sequence
gi|36033763|gb|CA286973.1|CA286973	13.92	41.67	1.58185	0	0	SCSBSD2055H05.g SD2 Saccharum hybrid cultivar (mixed) cDNA clone SCSBSD2055H05 5', mRNA sequence
gi|32815004|gb|BU103673.1|BU103673	7.17	21.45	1.58093	1.965e-09	5.58316e-08	SCEPCL6028F02 Saccharum officinarum mRNA (Nogueira,F.T.S) Saccharum hybrid cultivar SP80-3280 cDNA, mRNA sequence
gi|35341427|gb|CA253971.1|CA253971	13.1	39.19	1.58092	0	0	SCRLFL4108A06.g FL4 Saccharum hybrid cultivar (mixed) cDNA clone SCRLFL4108A06 5', mRNA sequence
gi|36068279|gb|CA298265.1|CA298265	6.14	18.36	1.58026	3.00728e-08	7.26821e-07	SCRFFL8034D12.g FL8 Saccharum hybrid cultivar (mixed) cDNA clone SCRFFL8034D12 5', mRNA sequence
gi|35053866|gb|CA150626.1|CA150626	4.91	14.65	1.57711	8.0863e-07	1.55866e-05	SCBFRZ2045A02.g RZ2 Saccharum hybrid cultivar SP80-3280 cDNA clone SCBFRZ2045A02 5', mRNA sequence
gi|35948777|gb|CA259642.1|CA259642	4.91	14.65	1.57711	8.0863e-07	1.5577e-05	SCPIRT3024B11.g RT3 Saccharum hybrid cultivar SP80-3280 cDNA clone SCPIRT3024B11 5', mRNA sequence
gi|35311493|gb|CA239172.1|CA239172	5.12	15.27	1.57648	4.66392e-07	9.39584e-06	SCRFFL5038H02.g Saccharum officinarum FL5 Saccharum hybrid cultivar (mixed) cDNA clone SCRFFL5038H02 5', mRNA sequence
gi|35974381|gb|CA269464.1|CA269464	6.96	20.63	1.56758	5.1237e-09	1.38044e-07	SCBGRT3075E12.g RT3 Saccharum hybrid cultivar SP80-3280 cDNA clone SCBGRT3075E12 5', mRNA sequence
gi|35946866|gb|CA258688.1|CA258688	6.96	20.63	1.56758	5.1237e-09	1.37925e-07	SCCCRT3010H03.g RT3 Saccharum hybrid cultivar SP80-3280 cDNA clone SCCCRT3010H03 5', mRNA sequence
gi|34969507|gb|CA116200.1|CA116200	6.96	20.63	1.56758	5.1237e-09	1.37806e-07	SCACLR1014A09.g LR1 Saccharum hybrid cultivar SP80-3280 cDNA clone SCACLR1014A09 5', mRNA sequence
gi|35977590|gb|CA270548.1|CA270548	6.55	19.39	1.56575	1.5255e-08	3.83846e-07	SCQSLB2055E02.g LB2 Saccharum hybrid cultivar SP80-3280 cDNA clone SCQSLB2055E02 5', mRNA sequence
gi|35997216|gb|CA276704.1|CA276704	18.63	55.08	1.5639	0	0	SCRLSD2009D05.g SD2 Saccharum hybrid cultivar (mixed) cDNA clone SCRLSD2009D05 5', mRNA sequence
gi|35988798|gb|CA273995.1|CA273995	5.73	16.92	1.56212	1.36029e-07	2.98709e-06	SCRLSD1011D03.b SD1 Saccharum hybrid cultivar (mixed) cDNA clone SCRLSD1011D03 3', mRNA sequence
gi|34928612|gb|CA076339.1|CA076339	5.53	16.3	1.55952	2.354e-07	4.95323e-06	SCMCAM1100G06.b AM1 Saccharum hybrid cultivar SP80-3280 cDNA clone SCMCAM1100G06 3', mRNA sequence
gi|35990195|gb|CA274315.1|CA274315	7.78	22.9	1.55751	8.7619e-10	2.60571e-08	SCACSD1014H10.g SD1 Saccharum hybrid cultivar (mixed) cDNA clone SCACSD1014H10 5', mRNA sequence
gi|35943917|gb|CA257215.1|CA257215	10.24	30.12	1.55651	1.99951e-12	7.90339e-11	SCSGFL4195G10.g FL4 Saccharum hybrid cultivar (mixed) cDNA clone SCSGFL4195G10 5', mRNA sequence
gi|35287680|gb|CA227358.1|CA227358	4.91	14.44	1.55628	1.22496e-06	2.26469e-05	SCJLFL3010F11.g Saccharum officinarum FL3 Saccharum hybrid cultivar (mixed) cDNA clone SCJLFL3010F11 5', mRNA sequence
gi|35104300|gb|CA175508.1|CA175508	7.17	21.04	1.55309	4.48282e-09	1.21722e-07	SCJLST1019B02.g ST1 Saccharum hybrid cultivar SP80-3280 cDNA clone SCJLST1019B02 5', mRNA sequence
gi|35342259|gb|CA254390.1|CA254390	4.5	13.2	1.55254	3.69326e-06	6.20364e-05	SCBFFL4113E09.g FL4 Saccharum hybrid cultivar (mixed) cDNA clone SCBFFL4113E09 5', mRNA sequence
gi|35202202|gb|CF570876.1|CF570876	17.81	52.19	1.55109	0	0	MCS006G10 Maturing Sugarcane Stem Lambda ZIPLOX Library (MCS) Saccharum hybrid cultivar Q117 cDNA clone MCS009A02 5' similar to unknown function, mRNA sequence
gi|36033181|gb|CA286781.1|CA286781	6.55	19.18	1.55004	2.30192e-08	5.65537e-07	SCBGSD2053F03.g SD2 Saccharum hybrid cultivar (mixed) cDNA clone SCBGSD2053F03 5', mRNA sequence
gi|35948912|gb|CA259709.1|CA259709	4.3	12.58	1.54872	6.422e-06	0.000102732	SCPIRT3025C01.g RT3 Saccharum hybrid cultivar SP80-3280 cDNA clone SCPIRT3025C01 5', mRNA sequence
gi|35206198|gb|CF574872.1|CF574872	4.3	12.58	1.54872	6.422e-06	0.00010268	MCSA120E10 Maturing Sugarcane Stem Lambda ZIPLOX Library (MCS) Saccharum hybrid cultivar Q117 cDNA clone MCSA089H05 5' similar to ribosomal protein, mRNA sequence
gi|35069481|gb|CA158311.1|CA158311	12.7	37.13	1.54776	0	0	SCEZRZ3053F03.g RZ3 Saccharum hybrid cultivar SP80-3280 cDNA clone SCEZRZ3053F03 5', mRNA sequence
gi|35996363|gb|CA276422.1|CA276422	24.37	71.17	1.54616	0	0	SCEPSD2006B05.g SD2 Saccharum hybrid cultivar (mixed) cDNA clone SCEPSD2006B05 5', mRNA sequence
gi|35054010|gb|CA150698.1|CA150698	13.92	40.64	1.54574	0	0	SCBFRZ2046F12.g RZ2 Saccharum hybrid cultivar SP80-3280 cDNA clone SCBFRZ2046F12 5', mRNA sequence
gi|35996316|gb|CA276406.1|CA276406	22.93	66.84	1.54348	0	0	SCEPSD2005H11.g SD2 Saccharum hybrid cultivar (mixed) cDNA clone SCEPSD2005H11 5', mRNA sequence
gi|34964307|gb|CA111000.1|CA111000	7.58	22.07	1.54182	2.27164e-09	6.40779e-08	SCCCLB1004B10.g LB1 Saccharum hybrid cultivar SP80-3280 cDNA clone SCCCLB1004B10 5', mRNA sequence
gi|35008891|gb|CA128229.1|CA128229	20.27	59	1.54137	2.88658e-14	1.67229e-12	SCJFLR2035E10.g LR2 Saccharum hybrid cultivar SP80-3280 cDNA clone SCJFLR2035E10 5', mRNA sequence
gi|49454921|gb|CO373606.1|CO373606	5.53	16.09	1.54081	3.55336e-07	7.28066e-06	MJR017E03 Methyl jasmonate-treated root Lambda ZIPLOX Library (MJR) Saccharum hybrid cultivar Q117 cDNA clone MJR043A03 5' similar to significant but no function assigned, mRNA sequence
gi|35956443|gb|CA263360.1|CA263360	3.69	10.73	1.53996	3.39956e-05	0.000465795	SCRLLB2031C09.b LB2 Saccharum hybrid cultivar SP80-3280 cDNA clone SCRLLB2031C09 3', mRNA sequence
gi|35311685|gb|CA239265.1|CA239265	3.48	10.11	1.53862	5.94076e-05	0.000759649	SCACFL5029C09.g Saccharum officinarum FL5 Saccharum hybrid cultivar (mixed) cDNA clone SCACFL5029C09 5', mRNA sequence
gi|35961942|gb|CA265255.1|CA265255	8.6	24.96	1.53721	2.25842e-10	7.23297e-09	SCRFRT3058B11.g RT3 Saccharum hybrid cultivar SP80-3280 cDNA clone SCRFRT3058B11 5', mRNA sequence
gi|34934340|gb|CA081392.1|CA081392	5.12	14.85	1.53625	1.06644e-06	1.99764e-05	SCACAM2044F11.g AM2 Saccharum hybrid cultivar SP80-3280 cDNA clone SCACAM2044F11 5', mRNA sequence
gi|35280302|gb|CA223698.1|CA223698	6.55	18.98	1.53491	3.46472e-08	8.32226e-07	SCJFFL1C04A04.b FL1 Saccharum hybrid cultivar (mixed) cDNA clone SCJFFL1C04A04 3', mRNA sequence
gi|34960935|gb|CA107628.1|CA107628	17.2	49.72	1.53142	0	0	SCRUHR1075F05.g HR1 Saccharum hybrid cultivar SP70-1143 cDNA clone SCRUHR1075F05 5', mRNA sequence
gi|35990600|gb|CA274446.1|CA274446	10.85	31.36	1.53123	1.35181e-12	5.41869e-11	SCACSD1016E10.g SD1 Saccharum hybrid cultivar (mixed) cDNA clone SCACSD1016E10 5', mRNA sequence
gi|35100848|gb|CA173829.1|CA173829	4.5	13	1.53051	5.57768e-06	9.05713e-05	SCCCST1005A01.g ST1 Saccharum hybrid cultivar SP80-3280 cDNA clone SCCCST1005A01 5', mRNA sequence
gi|35138734|gb|CA192502.1|CA192502	11.88	34.24	1.52715	1.33893e-13	6.64696e-12	SCCCST3C07E06.g ST3 Saccharum hybrid cultivar SP80-3280 cDNA clone SCCCST3C07E06 5', mRNA sequence
gi|35313330|gb|CA240082.1|CA240082	11.47	33.01	1.52504	3.95906e-13	1.75107e-11	SCSBFL4064C11.g FL4 Saccharum hybrid cultivar (mixed) cDNA clone SCSBFL4064C11 5', mRNA sequence
gi|34967960|gb|CA114653.1|CA114653	18.02	51.78	1.5228	4.4409e-15	2.77899e-13	SCRFLB1056E11.g LB1 Saccharum hybrid cultivar SP80-3280 cDNA clone SCRFLB1056E11 5', mRNA sequence
gi|33461461|gb|BQ533698.1|BQ533698	5.32	15.27	1.5212	9.26092e-07	1.75262e-05	LEAF4_26_G11 pSL Saccharum hybrid cultivar CP72-2086 cDNA 5', mRNA sequence
gi|35323983|gb|CA245395.1|CA245395	10.65	30.53	1.51937	3.43192e-12	1.31491e-10	SCBGFL5078H09.g Saccharum officinarum FL5 Saccharum hybrid cultivar (mixed) cDNA clone SCBGFL5078H09 5', mRNA sequence
gi|35108331|gb|CA177499.1|CA177499	6.55	18.77	1.51886	5.2014e-08	1.20847e-06	SCQGST1033F09.g ST1 Saccharum hybrid cultivar SP80-3280 cDNA clone SCQGST1033F09 5', mRNA sequence
gi|35110967|gb|CA178814.1|CA178814	15.77	45.18	1.5185	0	0	SCSFST1066G03.g ST1 Saccharum hybrid cultivar SP80-3280 cDNA clone SCSFST1066G03 5', mRNA sequence
gi|35333588|gb|CA250184.1|CA250184	3.89	11.14	1.51791	2.94336e-05	0.000408305	SCRUFL1115B05.b FL1 Saccharum hybrid cultivar (mixed) cDNA clone SCRUFL1115B05 3', mRNA sequence
gi|35204135|gb|CF572809.1|CF572809	3.89	11.14	1.51791	2.94336e-05	0.000408123	MCSA061H01 Maturing Sugarcane Stem Lambda ZIPLOX Library (MCS) Saccharum hybrid cultivar Q117 cDNA clone MCSA044D05 5' similar to unknown function, mRNA sequence
gi|35947664|gb|CA259088.1|CA259088	3.89	11.14	1.51791	2.94336e-05	0.000407942	SCEQRT3016E09.g RT3 Saccharum hybrid cultivar SP80-3280 cDNA clone SCEQRT3016E09 5', mRNA sequence
gi|35941463|gb|CA255996.1|CA255996	3.69	10.52	1.51144	5.13698e-05	0.00067088	SCJLFL4185F09.g FL4 Saccharum hybrid cultivar (mixed) cDNA clone SCJLFL4185F09 5', mRNA sequence
gi|35059145|gb|CA153252.1|CA153252	5.94	16.92	1.51019	2.68136e-07	5.59306e-06	SCUTRZ2008D06.g RZ2 Saccharum hybrid cultivar SP80-3280 cDNA clone SCUTRZ2008D06 5', mRNA sequence
gi|35323081|gb|CA244944.1|CA244944	5.94	16.92	1.51019	2.68136e-07	5.58933e-06	SCSFFL4085H10.g FL4 Saccharum hybrid cultivar (mixed) cDNA clone SCSFFL4085H10 5', mRNA sequence
gi|35948819|gb|CA259663.1|CA259663	4.71	13.41	1.50951	4.83106e-06	7.96067e-05	SCPIRT3024E04.g RT3 Saccharum hybrid cultivar SP80-3280 cDNA clone SCPIRT3024E04 5', mRNA sequence
gi|239916441|gb|GE325084.1|GE325084	4.71	13.41	1.50951	4.83106e-06	7.95647e-05	ScPhySHF 352 Saccharum officinarum CoC671 ESTs from the Forward SSH library Saccharum hybrid cultivar CoC 671 cDNA clone ScPhySHF 352, mRNA sequence
gi|35329352|gb|CA248090.1|CA248090	6.55	18.57	1.50341	7.788e-08	1.76993e-06	SCCCAM1097E12.g AM1 Saccharum hybrid cultivar SP80-3280 cDNA clone SCCCAM1097E12 5', mRNA sequence
gi|35287036|gb|CA227037.1|CA227037	5.32	15.06	1.50122	1.38929e-06	2.54439e-05	SCVPFL3047C12.g Saccharum officinarum FL3 Saccharum hybrid cultivar (mixed) cDNA clone SCVPFL3047C12 5', mRNA sequence
gi|35303867|gb|CA235380.1|CA235380	5.32	15.06	1.50122	1.38929e-06	2.5429e-05	SCCCFL4095E07.g FL4 Saccharum hybrid cultivar (mixed) cDNA clone SCCCFL4095E07 5', mRNA sequence
gi|35318877|gb|CA242847.1|CA242847	11.88	33.63	1.50121	4.43202e-13	1.93558e-11	SCSFFL3091C12.g Saccharum officinarum FL3 Saccharum hybrid cultivar (mixed) cDNA clone SCSFFL3091C12 5', mRNA sequence
gi|34953403|gb|CA100096.1|CA100096	6.35	17.95	1.49916	1.34443e-07	2.95642e-06	SCVPCL6045E01.g CL6 Saccharum hybrid cultivar SP80-3280 cDNA clone SCVPCL6045E01 5', mRNA sequence
gi|34971493|gb|CA118197.1|CA118197	35.22	99.43	1.49729	8.30446e-14	4.42517e-12	SCBGLR1095A10.g LR1 Saccharum hybrid cultivar SP80-3280 cDNA clone SCBGLR1095A10 5', mRNA sequence
gi|35939109|gb|CA254832.1|CA254832	12.29	34.66	1.49579	1.77858e-13	8.53116e-12	SCSGFL4118B09.g FL4 Saccharum hybrid cultivar (mixed) cDNA clone SCSGFL4118B09 5', mRNA sequence
gi|35942039|gb|CA256283.1|CA256283	7.17	20.22	1.49574	2.2682e-08	5.60339e-07	SCSGFL4189B03.g FL4 Saccharum hybrid cultivar (mixed) cDNA clone SCSGFL4189B03 5', mRNA sequence
gi|35114578|gb|CA180632.1|CA180632	13.1	36.93	1.49523	0	0	SCACST3157D01.g ST3 Saccharum hybrid cultivar SP80-3280 cDNA clone SCACST3157D01 5', mRNA sequence
gi|35272399|gb|CA219768.1|CA219768	23.14	65.19	1.49426	2.43138e-13	1.13486e-11	SCRUFL4021B12.g FL4 Saccharum hybrid cultivar (mixed) cDNA clone SCRUFL4021B12 5', mRNA sequence
gi|34927285|gb|CA075012.1|CA075012	5.94	16.71	1.49218	4.01236e-07	8.1569e-06	SCJFAM1066C06.b AM1 Saccharum hybrid cultivar SP80-3280 cDNA clone SCJFAM1066C06 3', mRNA sequence
gi|35955410|gb|CA262944.1|CA262944	9.83	27.64	1.49149	6.54252e-11	2.24502e-09	SCPRLB2027C05.g LB2 Saccharum hybrid cultivar SP80-3280 cDNA clone SCPRLB2027C05 5', mRNA sequence
gi|35337571|gb|CA252076.1|CA252076	13.31	37.34	1.48821	0	0	SCVPFL1133F10.b FL1 Saccharum hybrid cultivar (mixed) cDNA clone SCVPFL1133F10 3', mRNA sequence
gi|33463994|gb|BQ536231.1|BQ536231	4.71	13.2	1.48674	7.2436e-06	0.000115167	STEM2_21_A11 pSS Saccharum hybrid cultivar CP72-2086 cDNA 5', mRNA sequence
gi|35023491|gb|CA135461.1|CA135461	26.41	73.85	1.48351	0	0	SCJLRT1018H07.b RT1 Saccharum hybrid cultivar SP80-3280 cDNA clone SCJLRT1018H07 3', mRNA sequence
gi|35985486|gb|CA272968.1|CA272968	4.5	12.58	1.48314	1.25815e-05	0.00019016	SCEQRT3C04B11.g RT3 Saccharum hybrid cultivar SP80-3280 cDNA clone SCEQRT3C04B11 5', mRNA sequence
gi|35052800|gb|CA150093.1|CA150093	28.05	78.39	1.48267	2.58016e-13	1.1936e-11	SCCCRZ2C02F12.g RZ2 Saccharum hybrid cultivar SP80-3280 cDNA clone SCCCRZ2C02F12 5', mRNA sequence
gi|35088559|gb|CA167788.1|CA167788	3.69	10.31	1.48235	7.7279e-05	0.000961017	SCBFSB1045E02.b SB1 Saccharum hybrid cultivar SP80-3280 cDNA clone SCBFSB1045E02 3', mRNA sequence
gi|36016061|gb|CA283023.1|CA283023	42.39	118.2	1.47943	1.2057e-13	6.04322e-12	SCBGSD1049C08.g SD1 Saccharum hybrid cultivar (mixed) cDNA clone SCBGSD1049C08 5', mRNA sequence
gi|35010265|gb|CA128915.1|CA128915	7.78	21.66	1.47719	9.8557e-09	2.55186e-07	SCQGLR2017E11.g LR2 Saccharum hybrid cultivar SP80-3280 cDNA clone SCQGLR2017E11 5', mRNA sequence
gi|35054637|gb|CA151010.1|CA151010	4.3	11.96	1.47581	2.1874e-05	0.000313608	SCJFRZ2005A10.g RZ2 Saccharum hybrid cultivar SP80-3280 cDNA clone SCJFRZ2005A10 5', mRNA sequence
gi|35116439|gb|CA181556.1|CA181556	4.3	11.96	1.47581	2.1874e-05	0.000313464	SCBFST3133F12.b ST3 Saccharum hybrid cultivar SP80-3280 cDNA clone SCBFST3133F12 3', mRNA sequence
gi|36045455|gb|CA290605.1|CA290605	48.53	134.91	1.47505	2.75336e-13	1.26436e-11	SCUTSD1028C03.g SD1 Saccharum hybrid cultivar (mixed) cDNA clone SCUTSD1028C03 5', mRNA sequence
gi|35038061|gb|CA142748.1|CA142748	5.12	14.23	1.47472	3.59838e-06	6.05731e-05	SCMCRT2106D10.g RT2 Saccharum hybrid cultivar SP80-3280 cDNA clone SCMCRT2106D10 5', mRNA sequence
gi|35105589|gb|CA176150.1|CA176150	4.91	13.62	1.47193	6.23756e-06	0.000100244	SCJLST1027F03.g ST1 Saccharum hybrid cultivar SP80-3280 cDNA clone SCJLST1027F03 5', mRNA sequence
gi|35997655|gb|CA276850.1|CA276850	4.91	13.62	1.47193	6.23756e-06	0.000100192	SCRLSD2010F06.g SD2 Saccharum hybrid cultivar (mixed) cDNA clone SCRLSD2010F06 5', mRNA sequence
gi|34936571|gb|CA083260.1|CA083260	11.47	31.77	1.4698	4.25526e-12	1.61648e-10	SCEPAM2011G09.g AM2 Saccharum hybrid cultivar SP80-3280 cDNA clone SCEPAM2011G09 5', mRNA sequence
gi|35951281|gb|CA260890.1|CA260890	9.42	25.99	1.46416	4.24174e-10	1.32188e-08	SCQGRT3043C05.g RT3 Saccharum hybrid cultivar SP80-3280 cDNA clone SCQGRT3043C05 5', mRNA sequence
gi|35053738|gb|CA150562.1|CA150562	6.14	16.92	1.46242	5.15662e-07	1.02365e-05	SCBFRZ2019E12.g RZ2 Saccharum hybrid cultivar SP80-3280 cDNA clone SCBFRZ2019E12 5', mRNA sequence
gi|34933118|gb|CA080343.1|CA080343	6.14	16.92	1.46242	5.15662e-07	1.023e-05	SCVPAM1055G07.g AM1 Saccharum hybrid cultivar SP80-3280 cDNA clone SCVPAM1055G07 5', mRNA sequence
gi|36040656|gb|CA289178.1|CA289178	5.32	14.65	1.4614	3.0959e-06	5.27977e-05	SCEZSD2083A04.g SD2 Saccharum hybrid cultivar (mixed) cDNA clone SCEZSD2083A04 5', mRNA sequence
gi|34972140|gb|CA118832.1|CA118832	4.5	12.38	1.46001	1.87878e-05	0.000272615	SCBGLR1114E04.g LR1 Saccharum hybrid cultivar SP80-3280 cDNA clone SCBGLR1114E04 5', mRNA sequence
gi|35205721|gb|CF574395.1|CF574395	33.38	91.8	1.45951	2.1294e-13	1.00746e-11	MCSA114H06 Maturing Sugarcane Stem Lambda ZIPLOX Library (MCS) Saccharum hybrid cultivar Q117 cDNA clone MCSA097H11 5' similar to chaparonin, mRNA sequence
gi|35105655|gb|CA176183.1|CA176183	6.76	18.57	1.45788	1.49207e-07	3.24227e-06	SCJLST1027A01.b ST1 Saccharum hybrid cultivar SP80-3280 cDNA clone SCJLST1027A01 3', mRNA sequence
gi|35315578|gb|CA241207.1|CA241207	19.86	54.46	1.45533	6.23946e-14	3.38252e-12	SCUTFL3072H09.g Saccharum officinarum FL3 Saccharum hybrid cultivar (mixed) cDNA clone SCUTFL3072H09 5', mRNA sequence
gi|33461470|gb|BQ533707.1|BQ533707	11.67	31.97	1.45391	5.48406e-12	2.06568e-10	LEAF4_26_H08 pSL Saccharum hybrid cultivar CP72-2086 cDNA 5', mRNA sequence
gi|35244052|gb|CA205590.1|CA205590	7.99	21.87	1.45269	1.26113e-08	3.20945e-07	SCSFSB1106E01.g SB1 Saccharum hybrid cultivar SP80-3280 cDNA clone SCSFSB1106E01 5', mRNA sequence
gi|35939039|gb|CA254796.1|CA254796	5.73	15.68	1.45232	1.53822e-06	2.79583e-05	SCBFFL4117F10.g FL4 Saccharum hybrid cultivar (mixed) cDNA clone SCBFFL4117F10 5', mRNA sequence
gi|35203839|gb|CF572513.1|CF572513	5.73	15.68	1.45232	1.53822e-06	2.7942e-05	MCSA041E02 Maturing Sugarcane Stem Lambda ZIPLOX Library (MCS) Saccharum hybrid cultivar Q117 cDNA clone MCSA041E02 5' similar to RNA binding protein, mRNA sequence
gi|36057821|gb|CA294725.1|CA294725	8.6	23.52	1.45148	3.6807e-09	1.00907e-07	SCQGLV1014C01.g LV1 Saccharum hybrid cultivar (mixed) cDNA clone SCQGLV1014C01 5', mRNA sequence
gi|35007574|gb|CA127565.1|CA127565	4.91	13.41	1.44951	9.28748e-06	0.000145296	SCACLR2007G04.g LR2 Saccharum hybrid cultivar SP80-3280 cDNA clone SCACLR2007G04 5', mRNA sequence
gi|35096371|gb|CA171653.1|CA171653	21.91	59.82	1.44904	0	0	SCSBSB1052E11.g SB1 Saccharum hybrid cultivar SP80-3280 cDNA clone SCSBSB1052E11 5', mRNA sequence
gi|34925927|gb|CA073654.1|CA073654	11.06	30.12	1.44537	2.72548e-11	9.69315e-10	SCEQAM1036A06.g AM1 Saccharum hybrid cultivar SP80-3280 cDNA clone SCEQAM1036A06 5', mRNA sequence
gi|36002282|gb|CA278445.1|CA278445	5.53	15.06	1.44537	2.65874e-06	4.61489e-05	SCBFSD2038H03.b SD2 Saccharum hybrid cultivar (mixed) cDNA clone SCBFSD2038H03 3', mRNA sequence
gi|35295898|gb|CA231398.1|CA231398	6.14	16.71	1.4444	7.65038e-07	1.48472e-05	SCQSFL3034B03.g Saccharum officinarum FL3 Saccharum hybrid cultivar (mixed) cDNA clone SCQSFL3034B03 5', mRNA sequence
gi|35250187|gb|CA208663.1|CA208663	6.14	16.71	1.4444	7.65038e-07	1.48379e-05	SCACSB1118H01.g SB1 Saccharum hybrid cultivar SP80-3280 cDNA clone SCACSB1118H01 5', mRNA sequence
gi|35123329|gb|CA185001.1|CA185001	8.19	22.28	1.44381	1.08544e-08	2.79193e-07	SCSBST3096E05.g ST3 Saccharum hybrid cultivar SP80-3280 cDNA clone SCSBST3096E05 5', mRNA sequence
gi|35325308|gb|CA246060.1|CA246060	4.1	11.14	1.44205	5.67984e-05	0.000731678	SCEZFL5087F02.g Saccharum officinarum FL5 Saccharum hybrid cultivar (mixed) cDNA clone SCEZFL5087F02 5', mRNA sequence
gi|33461931|gb|BQ534168.1|BQ534168	4.1	11.14	1.44205	5.67984e-05	0.000731376	LEAF4_18_F06 pSL Saccharum hybrid cultivar CP72-2086 cDNA 5', mRNA sequence
gi|35077205|gb|CA162123.1|CA162123	4.1	11.14	1.44205	5.67984e-05	0.000731075	SCQSRZ3037F05.b RZ3 Saccharum hybrid cultivar SP80-3280 cDNA clone SCQSRZ3037F05 3', mRNA sequence
gi|36002425|gb|CA278493.1|CA278493	6.76	18.36	1.44147	2.21066e-07	4.66104e-06	SCCCSD2089E05.g SD2 Saccharum hybrid cultivar (mixed) cDNA clone SCCCSD2089E05 5', mRNA sequence
gi|34966541|gb|CA113234.1|CA113234	16.79	45.59	1.44112	0	0	SCEZLB1010F11.g LB1 Saccharum hybrid cultivar SP80-3280 cDNA clone SCEZLB1010F11 5', mRNA sequence
gi|34977263|gb|CA123955.1|CA123955	5.32	14.44	1.44057	4.59808e-06	7.60083e-05	SCMCLR1125C04.g LR1 Saccharum hybrid cultivar SP80-3280 cDNA clone SCMCLR1125C04 5', mRNA sequence
gi|35265935|gb|CA216548.1|CA216548	8.6	23.31	1.43854	5.43722e-09	1.45861e-07	SCCCFL5002F07.g Saccharum officinarum FL5 Saccharum hybrid cultivar (mixed) cDNA clone SCCCFL5002F07 5', mRNA sequence
gi|35997040|gb|CA276646.1|CA276646	7.17	19.39	1.43527	1.10279e-07	2.45619e-06	SCEPSD2008F10.g SD2 Saccharum hybrid cultivar (mixed) cDNA clone SCEPSD2008F10 5', mRNA sequence
gi|35046758|gb|CA147079.1|CA147079	9.01	24.34	1.43373	2.72478e-09	7.61719e-08	SCCCRZ1004C02.g RZ1 Saccharum hybrid cultivar SP80-3280 cDNA clone SCCCRZ1004C02 5', mRNA sequence
gi|35206266|gb|CF574940.1|CF574940	5.73	15.47	1.43287	2.27958e-06	3.99003e-05	MCSA141D01 Maturing Sugarcane Stem Lambda ZIPLOX Library (MCS) Saccharum hybrid cultivar Q117 cDNA clone MCSA122B11 5' similar to unknown function, mRNA sequence
gi|34973621|gb|CA120313.1|CA120313	5.12	13.82	1.43254	7.9567e-06	0.000125737	SCCCLR1076B02.g LR1 Saccharum hybrid cultivar SP80-3280 cDNA clone SCCCLR1076B02 5', mRNA sequence
gi|35314563|gb|CA240700.1|CA240700	4.91	13.2	1.42674	1.37773e-05	0.000207231	SCCCCL7C05C05.g CL7 Saccharum hybrid cultivar cDNA clone SCCCCL7C05C05 5', mRNA sequence
gi|35088436|gb|CA167727.1|CA167727	22.73	61.06	1.42563	0	0	SCBFSB1045E02.g SB1 Saccharum hybrid cultivar SP80-3280 cDNA clone SCBFSB1045E02 5', mRNA sequence
gi|36053395|gb|CA293264.1|CA293264	4.3	11.55	1.42548	4.8533e-05	0.000636226	SCAGFL8042D06.g FL8 Saccharum hybrid cultivar (mixed) cDNA clone SCAGFL8042D06 5', mRNA sequence
gi|35241708|gb|CA204440.1|CA204440	6.76	18.15	1.42487	3.26618e-07	6.72756e-06	SCAGFL1086G03.g FL1 Saccharum hybrid cultivar (mixed) cDNA clone SCAGFL1086G03 5', mRNA sequence
gi|166789697|gb|DV730952.1|DV730952	21.09	56.52	1.4222	0	0	SUS01-035-G02-A-017.b Sugarcane mature stem library Saccharum hybrid cultivar CoS 767 cDNA clone SUS01-035-G02-A-017 5', mRNA sequence
gi|35056561|gb|CA151972.1|CA151972	30.92	82.72	1.4197	0	0	SCJFRZ2014D08.g RZ2 Saccharum hybrid cultivar SP80-3280 cDNA clone SCJFRZ2014D08 5', mRNA sequence
gi|35045190|gb|CA146296.1|CA146296	10.65	28.47	1.41859	1.7257e-10	5.57257e-09	SCVPRT2079B11.g RT2 Saccharum hybrid cultivar SP80-3280 cDNA clone SCVPRT2079B11 5', mRNA sequence
gi|35310292|gb|CA238579.1|CA238579	8.8	23.52	1.41831	6.87546e-09	1.80566e-07	SCMCFL5009F11.g Saccharum officinarum FL5 Saccharum hybrid cultivar (mixed) cDNA clone SCMCFL5009F11 5', mRNA sequence
gi|35006564|gb|CA127059.1|CA127059	9.42	25.17	1.41791	2.00908e-09	5.70323e-08	SCCCLR2002A09.g LR2 Saccharum hybrid cultivar SP80-3280 cDNA clone SCCCLR2002A09 5', mRNA sequence
gi|35279428|gb|CA223268.1|CA223268	4.71	12.58	1.41733	2.38722e-05	0.000339296	SCJFFL1C01G01.b FL1 Saccharum hybrid cultivar (mixed) cDNA clone SCJFFL1C01G01 3', mRNA sequence
gi|35223009|gb|CA195101.1|CA195101	12.29	32.8	1.41621	7.45182e-12	2.77013e-10	SCAGSB1089E08.g SB1 Saccharum hybrid cultivar SP80-3280 cDNA clone SCAGSB1089E08 5', mRNA sequence
gi|35256063|gb|CA211596.1|CA211596	13.92	37.13	1.41543	2.86882e-13	1.31159e-11	SCRLAD1101G02.g AD1 Saccharum hybrid cultivar SP70-1143 cDNA clone SCRLAD1101G02 5', mRNA sequence
gi|34968089|gb|CA114782.1|CA114782	14.95	39.81	1.41299	0	0	SCRULB1057G05.g LB1 Saccharum hybrid cultivar SP80-3280 cDNA clone SCRULB1057G05 5', mRNA sequence
gi|34971199|gb|CA117891.1|CA117891	5.12	13.62	1.41151	1.17677e-05	0.000178637	SCBGLR1003D03.g LR1 Saccharum hybrid cultivar SP80-3280 cDNA clone SCBGLR1003D03 5', mRNA sequence
gi|35208067|gb|CF576741.1|CF576741	6.76	17.95	1.40889	4.81194e-07	9.66909e-06	MCSA204B06 Maturing Sugarcane Stem Lambda ZIPLOX Library (MCS) Saccharum hybrid cultivar Q117 cDNA clone MCSA195C05 5' similar to unknown function, mRNA sequence
gi|35998305|gb|CA277109.1|CA277109	6.14	16.3	1.40856	1.66847e-06	3.0098e-05	SCRLSD2013A10.g SD2 Saccharum hybrid cultivar (mixed) cDNA clone SCRLSD2013A10 5', mRNA sequence
gi|34948896|gb|CA095589.1|CA095589	7.78	20.63	1.4069	6.94348e-08	1.59073e-06	SCCCCL5072H05.g CL5 Saccharum hybrid cultivar cDNA clone SCCCCL5072H05 5', mRNA sequence
gi|35202139|gb|CF570813.1|CF570813	9.42	24.96	1.40582	2.94854e-09	8.2133e-08	MCS005H10 Maturing Sugarcane Stem Lambda ZIPLOX Library (MCS) Saccharum hybrid cultivar Q117 cDNA clone MCS007E09 5' similar to unknown function, mRNA sequence
gi|36010074|gb|CA281109.1|CA281109	24.37	64.57	1.40576	0	0	SCRFSD1021G05.g SD1 Saccharum hybrid cultivar (mixed) cDNA clone SCRFSD1021G05 5', mRNA sequence
gi|36051147|gb|CA292481.1|CA292481	7.58	20.01	1.40045	1.19168e-07	2.64285e-06	SCRLFL8024G04.g FL8 Saccharum hybrid cultivar (mixed) cDNA clone SCRLFL8024G04 5', mRNA sequence
gi|35011302|gb|CA129434.1|CA129434	5.32	14.03	1.39902	1.00363e-05	0.000154609	SCSFLR2009E05.g LR2 Saccharum hybrid cultivar SP80-3280 cDNA clone SCSFLR2009E05 5', mRNA sequence
gi|34964860|gb|CA111553.1|CA111553	23.96	63.12	1.39747	1.45217e-13	7.11861e-12	SCAGLB1071G10.g LB1 Saccharum hybrid cultivar SP80-3280 cDNA clone SCAGLB1071G10 5', mRNA sequence
gi|34974486|gb|CA121178.1|CA121178	31.94	83.96	1.39434	1.44329e-13	7.08619e-12	SCEQLR1091F04.g LR1 Saccharum hybrid cultivar SP80-3280 cDNA clone SCEQLR1091F04 5', mRNA sequence
gi|34916927|gb|CA065403.1|CA065403	5.73	15.06	1.39411	4.95684e-06	8.14644e-05	SCACAD1039G04.g AD1 Saccharum hybrid cultivar SP70-1143 cDNA clone SCACAD1039G04 5', mRNA sequence
gi|35204384|gb|CF573058.1|CF573058	12.9	33.83	1.39093	6.87584e-12	2.56211e-10	MCSA064H03 Maturing Sugarcane Stem Lambda ZIPLOX Library (MCS) Saccharum hybrid cultivar Q117 cDNA clone MCSA056G11 5' similar to serine protease, mRNA sequence
gi|34966554|gb|CA113247.1|CA113247	33.99	89.12	1.39064	1.8674e-13	8.92976e-12	SCEZLB1010H01.g LB1 Saccharum hybrid cultivar SP80-3280 cDNA clone SCEZLB1010H01 5', mRNA sequence
gi|35004477|gb|CA126010.1|CA126010	40.13	105.21	1.39052	1.15685e-13	5.82643e-12	SCRULR1042C05.g LR1 Saccharum hybrid cultivar SP80-3280 cDNA clone SCRULR1042C05 5', mRNA sequence
gi|35008527|gb|CA128045.1|CA128045	5.12	13.41	1.38909	1.73391e-05	0.00025336	SCAGLR2026G07.g LR2 Saccharum hybrid cultivar SP80-3280 cDNA clone SCAGLR2026G07 5', mRNA sequence
gi|35058464|gb|CA152915.1|CA152915	6.96	18.15	1.38281	6.02914e-07	1.18555e-05	SCJFRZ2033D09.g RZ2 Saccharum hybrid cultivar SP80-3280 cDNA clone SCJFRZ2033D09 5', mRNA sequence
gi|35994552|gb|CA275791.1|CA275791	4.91	12.79	1.38122	2.99704e-05	0.000413546	SCCCSD1090G02.g SD1 Saccharum hybrid cultivar (mixed) cDNA clone SCCCSD1090G02 5', mRNA sequence
gi|35971573|gb|CA268512.1|CA268512	8.8	22.9	1.37977	2.16076e-08	5.36343e-07	SCQSRT3055G02.g RT3 Saccharum hybrid cultivar SP80-3280 cDNA clone SCQSRT3055G02 5', mRNA sequence
gi|35960612|gb|CA264796.1|CA264796	51.81	134.71	1.37855	3.73034e-13	1.65225e-11	SCAGRT3046F10.g RT3 Saccharum hybrid cultivar SP80-3280 cDNA clone SCAGRT3046F10 5', mRNA sequence
gi|35041369|gb|CA144413.1|CA144413	8.19	21.25	1.37553	7.41644e-08	1.69041e-06	SCRURT2014D05.g RT2 Saccharum hybrid cultivar SP80-3280 cDNA clone SCRURT2014D05 5', mRNA sequence
gi|36049233|gb|CA291852.1|CA291852	6.76	17.53	1.37473	1.03532e-06	1.94284e-05	SCQGFL8017D09.g FL8 Saccharum hybrid cultivar (mixed) cDNA clone SCQGFL8017D09 5', mRNA sequence
gi|35962124|gb|CA265314.1|CA265314	11.06	28.67	1.37419	3.95346e-10	1.23451e-08	SCRFRT3059A04.g RT3 Saccharum hybrid cultivar SP80-3280 cDNA clone SCRFRT3059A04 5', mRNA sequence
gi|34965629|gb|CA112322.1|CA112322	7.17	18.57	1.37293	5.1375e-07	1.02311e-05	SCEPLB1044E08.g LB1 Saccharum hybrid cultivar SP80-3280 cDNA clone SCEPLB1044E08 5', mRNA sequence
gi|35324391|gb|CA245599.1|CA245599	16.18	41.88	1.37205	0	0	SCBGFL5081E05.g Saccharum officinarum FL5 Saccharum hybrid cultivar (mixed) cDNA clone SCBGFL5081E05 5', mRNA sequence
gi|35995739|gb|CA276220.1|CA276220	4.71	12.17	1.36953	5.18302e-05	0.000676044	SCCCSD1096F06.g SD1 Saccharum hybrid cultivar (mixed) cDNA clone SCCCSD1096F06 5', mRNA sequence
gi|35948966|gb|CA259736.1|CA259736	11.26	29.09	1.36932	3.37472e-10	1.06015e-08	SCPIRT3025E09.g RT3 Saccharum hybrid cultivar SP80-3280 cDNA clone SCPIRT3025E09 5', mRNA sequence
gi|35020998|gb|CA134221.1|CA134221	8.8	22.69	1.36648	3.15032e-08	7.59042e-07	SCJFRT1059B01.g RT1 Saccharum hybrid cultivar SP80-3280 cDNA clone SCJFRT1059B01 5', mRNA sequence
gi|35320524|gb|CA243671.1|CA243671	5.12	13.2	1.36632	2.54508e-05	0.000359931	SCQGFL4074B07.g FL4 Saccharum hybrid cultivar (mixed) cDNA clone SCQGFL4074B07 5', mRNA sequence
gi|35206174|gb|CF574848.1|CF574848	18.02	46.42	1.36515	6.4393e-15	3.98166e-13	MCSA120C07 Maturing Sugarcane Stem Lambda ZIPLOX Library (MCS) Saccharum hybrid cultivar Q117 cDNA clone MCSA089D12 5' similar to unknown function, mRNA sequence
gi|35048769|gb|CA148084.1|CA148084	12.9	33.21	1.36425	2.12818e-11	7.66488e-10	SCEZRZ1016F08.g RZ1 Saccharum hybrid cultivar SP80-3280 cDNA clone SCEZRZ1016F08 5', mRNA sequence
gi|35086963|gb|CA166991.1|CA166991	7.78	20.01	1.36288	2.17338e-07	4.58864e-06	SCCCSB1001C08.g SB1 Saccharum hybrid cultivar SP80-3280 cDNA clone SCCCSB1001C08 5', mRNA sequence
gi|34952747|gb|CA099440.1|CA099440	42.18	108.1	1.35774	2.498e-13	1.16075e-11	SCSGCL6072H09.g CL6 Saccharum hybrid cultivar SP80-3280 cDNA clone SCSGCL6072H09 5', mRNA sequence
gi|35121404|gb|CA184035.1|CA184035	4.91	12.58	1.35734	4.3941e-05	0.000588128	SCQSST3116D12.g ST3 Saccharum hybrid cultivar SP80-3280 cDNA clone SCQSST3116D12 5', mRNA sequence
gi|36036039|gb|CA287740.1|CA287740	35.63	91.18	1.35562	1.12799e-13	5.69022e-12	SCSFSD2065D05.g SD2 Saccharum hybrid cultivar (mixed) cDNA clone SCSFSD2065D05 5', mRNA sequence
gi|35021775|gb|CA134600.1|CA134600	6.96	17.74	1.34985	1.28433e-06	2.36744e-05	SCJFRT1062D12.g RT1 Saccharum hybrid cultivar SP80-3280 cDNA clone SCJFRT1062D12 5', mRNA sequence
gi|35056731|gb|CA152057.1|CA152057	7.37	18.77	1.34869	6.3689e-07	1.25e-05	SCJFRZ2015D06.g RZ2 Saccharum hybrid cultivar SP80-3280 cDNA clone SCJFRZ2015D06 5', mRNA sequence
gi|35324562|gb|CA245684.1|CA245684	22.93	58.38	1.34824	0	0	SCBGFL5082F05.g Saccharum officinarum FL5 Saccharum hybrid cultivar (mixed) cDNA clone SCBGFL5082F05 5', mRNA sequence
gi|36058568|gb|CA295017.1|CA295017	8.19	20.84	1.34742	1.5721e-07	3.40197e-06	SCQGLV1018A07.g LV1 Saccharum hybrid cultivar (mixed) cDNA clone SCQGLV1018A07 5', mRNA sequence
gi|35207493|gb|CF576167.1|CF576167	17.61	44.76	1.34582	0	0	MCSA176F02 Maturing Sugarcane Stem Lambda ZIPLOX Library (MCS) Saccharum hybrid cultivar Q117 cDNA clone MCSA139A02 5' similar to unknown function, mRNA sequence
gi|34960573|gb|CA107266.1|CA107266	13.31	33.83	1.34579	2.24242e-11	8.04848e-10	SCRFHR1008A02.g HR1 Saccharum hybrid cultivar SP70-1143 cDNA clone SCRFHR1008A02 5', mRNA sequence
gi|34967670|gb|CA114363.1|CA114363	9.01	22.9	1.34575	3.89726e-08	9.26148e-07	SCQSLB1052D07.g LB1 Saccharum hybrid cultivar SP80-3280 cDNA clone SCQSLB1052D07 5', mRNA sequence
gi|35999562|gb|CA277524.1|CA277524	9.42	23.93	1.34502	1.94312e-08	4.85018e-07	SCACSD2018D03.g SD2 Saccharum hybrid cultivar (mixed) cDNA clone SCACSD2018D03 5', mRNA sequence
gi|34919912|gb|CA068388.1|CA068388	5.12	13	1.3443	3.72114e-05	0.000506965	SCRUAD1061H09.b AD1 Saccharum hybrid cultivar SP70-1143 cDNA clone SCRUAD1061H09 3', mRNA sequence
gi|35015474|gb|CA131463.1|CA131463	10.24	25.99	1.34374	4.84198e-09	1.30905e-07	SCBFRT1072A02.g RT1 Saccharum hybrid cultivar SP80-3280 cDNA clone SCBFRT1072A02 5', mRNA sequence
gi|36045539|gb|CA290629.1|CA290629	16.18	41.05	1.34317	9.05942e-14	4.77048e-12	SCUTSD1028F02.g SD1 Saccharum hybrid cultivar (mixed) cDNA clone SCUTSD1028F02 5', mRNA sequence
gi|34918404|gb|CA066880.1|CA066880	5.53	14.03	1.34316	1.8293e-05	0.000265683	SCJFAD1011D07.g AD1 Saccharum hybrid cultivar SP70-1143 cDNA clone SCJFAD1011D07 5', mRNA sequence
gi|35303195|gb|CA235045.1|CA235045	17.81	45.18	1.343	0	0	SCCCFL4091D01.g FL4 Saccharum hybrid cultivar (mixed) cDNA clone SCCCFL4091D01 5', mRNA sequence
gi|2267716|gb|AA525647.1|AA525647	5.94	15.06	1.34219	9.01336e-06	0.000141433	EST151 Sugarcane leaf roll Saccharum hybrid cultivar NCo 376 cDNA clone D75-rev similar to Spliceosome associated protein, mRNA sequence
gi|35204582|gb|CF573256.1|CF573256	6.35	16.09	1.34134	4.44996e-06	7.37942e-05	MCSA067A10 Maturing Sugarcane Stem Lambda ZIPLOX Library (MCS) Saccharum hybrid cultivar Q117 cDNA clone MCSA057A08 5' similar to unknown function, mRNA sequence
gi|35339492|gb|CA253025.1|CA253025	6.35	16.09	1.34134	4.44996e-06	7.3755e-05	SCJLFL4097E05.g FL4 Saccharum hybrid cultivar (mixed) cDNA clone SCJLFL4097E05 5', mRNA sequence
gi|35224386|gb|CA195787.1|CA195787	6.76	17.12	1.34059	2.20086e-06	3.8696e-05	SCEZAD1080F05.g AD1 Saccharum hybrid cultivar SP70-1143 cDNA clone SCEZAD1080F05 5', mRNA sequence
gi|35104623|gb|CA175669.1|CA175669	31.94	80.87	1.34024	1.44329e-13	7.09735e-12	SCJLST1021B01.g ST1 Saccharum hybrid cultivar SP80-3280 cDNA clone SCJLST1021B01 5', mRNA sequence
gi|35999632|gb|CA277546.1|CA277546	18.02	45.59	1.33912	1.44329e-14	8.65032e-13	SCACSD2018F03.g SD2 Saccharum hybrid cultivar (mixed) cDNA clone SCACSD2018F03 5', mRNA sequence
gi|36005403|gb|CA279523.1|CA279523	21.7	54.87	1.33832	0	0	SCBFLB2095D05.g LB2 Saccharum hybrid cultivar SP80-3280 cDNA clone SCBFLB2095D05 5', mRNA sequence
gi|35948366|gb|CA259436.1|CA259436	25.39	64.16	1.33741	1.04361e-13	5.39533e-12	SCPIRT3021C07.g RT3 Saccharum hybrid cultivar SP80-3280 cDNA clone SCPIRT3021C07 5', mRNA sequence
gi|35945671|gb|CA258091.1|CA258091	4.91	12.38	1.33422	6.41594e-05	0.000816398	SCCCRT3001G03.g RT3 Saccharum hybrid cultivar SP80-3280 cDNA clone SCCCRT3001G03 5', mRNA sequence
gi|35296841|gb|CA231889.1|CA231889	5.32	13.41	1.33381	3.1482e-05	0.000433638	SCQSFL3037F12.b Saccharum officinarum FL3 Saccharum hybrid cultivar (mixed) cDNA clone SCQSFL3037F12 3', mRNA sequence
gi|35947644|gb|CA259078.1|CA259078	5.73	14.44	1.33346	1.54867e-05	0.000230061	SCEQRT3016D02.g RT3 Saccharum hybrid cultivar SP80-3280 cDNA clone SCEQRT3016D02 5', mRNA sequence
gi|224994786|gb|FF682677.1|FF682677	6.96	17.53	1.33267	1.86609e-06	3.32595e-05	DrSHF 300381 Expressed sequence tags from the Forward SSH library 30 days after water stress induction Saccharum hybrid cultivar Co 740 cDNA clone DrSHF 300381 similar to Hypothetical protein, mRNA sequence
gi|35984950|gb|CA272793.1|CA272793	9.01	22.69	1.33246	5.6467e-08	1.30804e-06	SCEQRT3C01G06.g RT3 Saccharum hybrid cultivar SP80-3280 cDNA clone SCEQRT3C01G06 5', mRNA sequence
gi|34941990|gb|CA088683.1|CA088683	11.88	29.91	1.33209	4.38102e-10	1.36257e-08	SCRFAM2128H12.g AM2 Saccharum hybrid cultivar SP80-3280 cDNA clone SCRFAM2128H12 5', mRNA sequence
gi|35253729|gb|CA210430.1|CA210430	17.4	43.73	1.32954	0	0	SCEPSB1127D04.g SB1 Saccharum hybrid cultivar SP80-3280 cDNA clone SCEPSB1127D04 5', mRNA sequence
gi|34935772|gb|CA082462.1|CA082462	27.85	69.93	1.32823	1.72085e-13	8.27968e-12	SCBFAM2021F12.g AM2 Saccharum hybrid cultivar SP80-3280 cDNA clone SCBFAM2021F12 5', mRNA sequence
gi|34919880|gb|CA068356.1|CA068356	10.44	26.2	1.32745	5.9523e-09	1.58996e-07	SCRUAD1061E01.b AD1 Saccharum hybrid cultivar SP70-1143 cDNA clone SCRUAD1061E01 3', mRNA sequence
gi|35102991|gb|CA174877.1|CA174877	9.62	24.14	1.32732	2.38936e-08	5.84261e-07	SCJFST1015B07.g ST1 Saccharum hybrid cultivar SP80-3280 cDNA clone SCJFST1015B07 5', mRNA sequence
gi|35223097|gb|CA195145.1|CA195145	16.38	41.05	1.32545	2.32924e-13	1.09373e-11	SCEZSB1090B04.g SB1 Saccharum hybrid cultivar SP80-3280 cDNA clone SCEZSB1090B04 5', mRNA sequence
gi|35309930|gb|CA238398.1|CA238398	6.35	15.88	1.32238	6.46246e-06	0.000103274	SCSBFL5018C04.g Saccharum officinarum FL5 Saccharum hybrid cultivar (mixed) cDNA clone SCSBFL5018C04 5', mRNA sequence
gi|36000661|gb|CA277886.1|CA277886	35.83	89.53	1.3212	3.4106e-13	1.52797e-11	SCSBSD2032G09.g SD2 Saccharum hybrid cultivar (mixed) cDNA clone SCSBSD2032G09 5', mRNA sequence
gi|35306239|gb|CA236560.1|CA236560	12.49	31.15	1.31846	2.68844e-10	8.5488e-09	SCSBFL5014E12.g Saccharum officinarum FL5 Saccharum hybrid cultivar (mixed) cDNA clone SCSBFL5014E12 5', mRNA sequence
gi|35972544|gb|CA268829.1|CA268829	6.55	16.3	1.31531	5.46608e-06	8.88978e-05	SCRURT3063H03.g RT3 Saccharum hybrid cultivar SP80-3280 cDNA clone SCRURT3063H03 5', mRNA sequence
gi|35948065|gb|CA259286.1|CA259286	5.32	13.2	1.31104	4.57302e-05	0.000608683	SCEQRT3019B09.g RT3 Saccharum hybrid cultivar SP80-3280 cDNA clone SCEQRT3019B09 5', mRNA sequence
gi|35053109|gb|CA150248.1|CA150248	5.32	13.2	1.31104	4.57302e-05	0.000608424	SCCCRZ2C04D12.g RZ2 Saccharum hybrid cultivar SP80-3280 cDNA clone SCCCRZ2C04D12 5', mRNA sequence
gi|35061730|gb|CA154540.1|CA154540	19.04	47.24	1.31098	4.06342e-14	2.2862e-12	SCVPRZ2044E02.g RZ2 Saccharum hybrid cultivar SP80-3280 cDNA clone SCVPRZ2044E02 5', mRNA sequence
gi|35090389|gb|CA168702.1|CA168702	11.06	27.44	1.31093	3.63828e-09	9.98321e-08	SCEQSB1017G05.g SB1 Saccharum hybrid cultivar SP80-3280 cDNA clone SCEQSB1017G05 5', mRNA sequence
gi|34937274|gb|CA083963.1|CA083963	23.55	58.38	1.30975	0	0	SCEPAM2056F10.g AM2 Saccharum hybrid cultivar SP80-3280 cDNA clone SCEPAM2056F10 5', mRNA sequence
gi|35996150|gb|CA276353.1|CA276353	10.24	25.37	1.30891	1.45811e-08	3.67778e-07	SCEPSD2005C04.g SD2 Saccharum hybrid cultivar (mixed) cDNA clone SCEPSD2005C04 5', mRNA sequence
gi|35273041|gb|CA220088.1|CA220088	58.56	145.02	1.30826	0	0	SCSBFL4013B06.b FL4 Saccharum hybrid cultivar (mixed) cDNA clone SCSBFL4013B06 3', mRNA sequence
gi|35971343|gb|CA268435.1|CA268435	55.08	136.36	1.30782	2.93098e-14	1.69487e-12	SCQSRT3054F05.g RT3 Saccharum hybrid cultivar SP80-3280 cDNA clone SCQSRT3054F05 5', mRNA sequence
gi|35225621|gb|CA196402.1|CA196402	13.92	34.45	1.30734	4.1286e-11	1.44691e-09	SCBFAD1088F01.g AD1 Saccharum hybrid cultivar SP70-1143 cDNA clone SCBFAD1088F01 5', mRNA sequence
gi|35141381|gb|CA193870.1|CA193870	9.42	23.31	1.30715	5.86162e-08	1.35682e-06	SCEPRZ3128H04.g RZ3 Saccharum hybrid cultivar SP80-3280 cDNA clone SCEPRZ3128H04 5', mRNA sequence
gi|36034041|gb|CA287066.1|CA287066	24.16	59.62	1.30318	0	0	SCSBSD2057A09.g SD2 Saccharum hybrid cultivar (mixed) cDNA clone SCSBSD2057A09 5', mRNA sequence
gi|35997028|gb|CA276642.1|CA276642	104.02	256.62	1.30277	7.23866e-13	3.03402e-11	SCEPSD2008F06.g SD2 Saccharum hybrid cultivar (mixed) cDNA clone SCEPSD2008F06 5', mRNA sequence
gi|35325316|gb|CA246064.1|CA246064	9.21	22.69	1.30078	9.962e-08	2.22992e-06	SCEZFL5087F07.g Saccharum officinarum FL5 Saccharum hybrid cultivar (mixed) cDNA clone SCEZFL5087F07 5', mRNA sequence
gi|35206011|gb|CF574685.1|CF574685	8.4	20.63	1.29628	4.02388e-07	8.175e-06	MCSA118D04 Maturing Sugarcane Stem Lambda ZIPLOX Library (MCS) Saccharum hybrid cultivar Q117 cDNA clone MCSA108D08 5' similar to unknown function, mRNA sequence
gi|35319743|gb|CA243278.1|CA243278	5.32	13	1.28901	6.61606e-05	0.000838786	SCBGFL3095A07.g Saccharum officinarum FL3 Saccharum hybrid cultivar (mixed) cDNA clone SCBGFL3095A07 5', mRNA sequence
gi|35094307|gb|CA170660.1|CA170660	27.44	67.04	1.28874	0	0	SCQSSB1059E12.g SB1 Saccharum hybrid cultivar SP80-3280 cDNA clone SCQSSB1059E12 5', mRNA sequence
gi|35091388|gb|CA169201.1|CA169201	9.83	23.93	1.28356	6.02826e-08	1.39333e-06	SCJFSB1012B02.g SB1 Saccharum hybrid cultivar SP80-3280 cDNA clone SCJFSB1012B02 5', mRNA sequence
gi|35994271|gb|CA275696.1|CA275696	18.22	44.35	1.28341	1.20348e-13	6.05152e-12	SCCCSD1089E11.g SD1 Saccharum hybrid cultivar (mixed) cDNA clone SCCCSD1089E11 5', mRNA sequence
gi|35021781|gb|CA134603.1|CA134603	10.85	26.4	1.28284	1.27019e-08	3.22987e-07	SCJFRT1062E03.g RT1 Saccharum hybrid cultivar SP80-3280 cDNA clone SCJFRT1062E03 5', mRNA sequence
gi|35055404|gb|CA151395.1|CA151395	6.96	16.92	1.28157	5.61822e-06	9.11348e-05	SCJFRZ2009F10.g RZ2 Saccharum hybrid cultivar SP80-3280 cDNA clone SCJFRZ2009F10 5', mRNA sequence
gi|35327555|gb|CA247180.1|CA247180	18.84	45.8	1.28155	6.4393e-14	3.46679e-12	SCCCFL5056A01.g Saccharum officinarum FL5 Saccharum hybrid cultivar (mixed) cDNA clone SCCCFL5056A01 5', mRNA sequence
gi|35225963|gb|CA196571.1|CA196571	11.88	28.88	1.28154	2.68688e-09	7.51797e-08	SCBFAD1090G01.g AD1 Saccharum hybrid cultivar SP70-1143 cDNA clone SCBFAD1090G01 5', mRNA sequence
gi|35977884|gb|CA270646.1|CA270646	30.3	73.65	1.28137	0	0	SCRULB2062F10.g LB2 Saccharum hybrid cultivar SP80-3280 cDNA clone SCRULB2062F10 5', mRNA sequence
gi|35302193|gb|CA234538.1|CA234538	10.03	24.34	1.27901	5.09502e-08	1.18818e-06	SCVPFL3040G08.g Saccharum officinarum FL3 Saccharum hybrid cultivar (mixed) cDNA clone SCVPFL3040G08 5', mRNA sequence
gi|35051212|gb|CA149301.1|CA149301	10.03	24.34	1.27901	5.09502e-08	1.18729e-06	SCJLRZ1025E04.g RZ1 Saccharum hybrid cultivar SP80-3280 cDNA clone SCJLRZ1025E04 5', mRNA sequence
gi|35311495|gb|CA239173.1|CA239173	18.63	45.18	1.27806	0	0	SCRFFL5038H03.g Saccharum officinarum FL5 Saccharum hybrid cultivar (mixed) cDNA clone SCRFFL5038H03 5', mRNA sequence
gi|34932668|gb|CA080093.1|CA080093	5.53	13.41	1.27796	5.56666e-05	0.000720068	SCSGAM1095H06.g AM1 Saccharum hybrid cultivar SP80-3280 cDNA clone SCSGAM1095H06 5', mRNA sequence
gi|35122892|gb|CA184783.1|CA184783	6.55	15.88	1.27764	1.13679e-05	0.00017299	SCSBST3093E04.g ST3 Saccharum hybrid cultivar SP80-3280 cDNA clone SCSBST3093E04 5', mRNA sequence
gi|36049801|gb|CA292039.1|CA292039	22.73	55.08	1.27693	0	0	SCACFL8019F12.g FL8 Saccharum hybrid cultivar (mixed) cDNA clone SCACFL8019F12 5', mRNA sequence
gi|35034400|gb|CA140929.1|CA140929	8.8	21.25	1.27189	4.11864e-07	8.35121e-06	SCJFRT2055F09.b RT2 Saccharum hybrid cultivar SP80-3280 cDNA clone SCJFRT2055F09 3', mRNA sequence
gi|35087820|gb|CA167419.1|CA167419	97.88	236.2	1.27092	9.71668e-13	4.00281e-11	SCACSB1036F06.g SB1 Saccharum hybrid cultivar SP80-3280 cDNA clone SCACSB1036F06 5', mRNA sequence
gi|34929230|gb|CA076957.1|CA076957	7.78	18.77	1.27059	1.97813e-06	3.50961e-05	SCQGAM1045G07.g AM1 Saccharum hybrid cultivar SP80-3280 cDNA clone SCQGAM1045G07 5', mRNA sequence
gi|36043058|gb|CA289900.1|CA289900	5.73	13.82	1.27015	4.6813e-05	0.000618613	SCAGFL8010C06.g FL8 Saccharum hybrid cultivar (mixed) cDNA clone SCAGFL8010C06 5', mRNA sequence
gi|36013304|gb|CA282204.1|CA282204	6.76	16.3	1.26978	9.57444e-06	0.000148226	SCAGSD2042A04.g SD2 Saccharum hybrid cultivar (mixed) cDNA clone SCAGSD2042A04 5', mRNA sequence
gi|35008893|gb|CA128230.1|CA128230	32.56	78.39	1.26757	6.23946e-14	3.38841e-12	SCJFLR2035E11.g LR2 Saccharum hybrid cultivar SP80-3280 cDNA clone SCJFLR2035E11 5', mRNA sequence
gi|35055961|gb|CA151673.1|CA151673	11.67	28.06	1.26571	6.48232e-09	1.71395e-07	SCJFRZ2011H04.g RZ2 Saccharum hybrid cultivar SP80-3280 cDNA clone SCJFRZ2011H04 5', mRNA sequence
gi|35273929|gb|CA220531.1|CA220531	14.33	34.45	1.26547	1.23827e-10	4.09167e-09	SCRUFL4023F01.g FL4 Saccharum hybrid cultivar (mixed) cDNA clone SCRUFL4023F01 5', mRNA sequence
gi|36052653|gb|CA293024.1|CA293024	10.65	25.58	1.26416	3.07014e-08	7.4144e-07	SCAGFL8039F06.g FL8 Saccharum hybrid cultivar (mixed) cDNA clone SCAGFL8039F06 5', mRNA sequence
gi|35277678|gb|CA222395.1|CA222395	25.6	61.47	1.26374	0	0	SCSGFL4037H02.g FL4 Saccharum hybrid cultivar (mixed) cDNA clone SCSGFL4037H02 5', mRNA sequence
gi|166793414|gb|DV732082.1|DV732082	8.6	20.63	1.26234	6.9828e-07	1.36278e-05	SUS01-123-B06-A-047.b Sugarcane mature stem library Saccharum hybrid cultivar CoS 767 cDNA clone SUS01-123-B06-A-047 5', mRNA sequence
gi|31072173|gb|BQ478981.1|BQ478981	5.94	14.23	1.2604	3.93498e-05	0.000534001	CDSR-060 CDSR Saccharum officinarum cDNA 5', mRNA sequence
gi|35286955|gb|CA226996.1|CA226996	22.32	53.43	1.25931	0	0	SCVPFL3046G09.g Saccharum officinarum FL3 Saccharum hybrid cultivar (mixed) cDNA clone SCVPFL3046G09 5', mRNA sequence
gi|35970699|gb|CA268227.1|CA268227	73.51	175.96	1.25924	0	0	SCQSRT3051E12.g RT3 Saccharum hybrid cultivar SP80-3280 cDNA clone SCQSRT3051E12 5', mRNA sequence
gi|36035929|gb|CA287705.1|CA287705	10.44	24.96	1.2575	5.18696e-08	1.20602e-06	SCSFSD2064H12.g SD2 Saccharum hybrid cultivar (mixed) cDNA clone SCSFSD2064H12 5', mRNA sequence
gi|35002867|gb|CA125202.1|CA125202	20.48	48.89	1.25532	5.06262e-14	2.7881e-12	SCRFLR1012G11.g LR1 Saccharum hybrid cultivar SP80-3280 cDNA clone SCRFLR1012G11 5', mRNA sequence
gi|35973176|gb|CA269066.1|CA269066	13.92	33.21	1.25446	3.51006e-10	1.10045e-08	SCRURT3065G02.g RT3 Saccharum hybrid cultivar SP80-3280 cDNA clone SCRURT3065G02 5', mRNA sequence
gi|35207700|gb|CF576374.1|CF576374	29.69	70.76	1.25296	0	0	MCSA179C08 Maturing Sugarcane Stem Lambda ZIPLOX Library (MCS) Saccharum hybrid cultivar Q117 cDNA clone MCSA159A01 5' similar to syntaxin, mRNA sequence
gi|34975955|gb|CA122647.1|CA122647	9.62	22.9	1.25124	2.08234e-07	4.42034e-06	SCJLLR1101B11.g LR1 Saccharum hybrid cultivar SP80-3280 cDNA clone SCJLLR1101B11 5', mRNA sequence
gi|34956185|gb|CA102878.1|CA102878	5.73	13.62	1.24912	6.71652e-05	0.000851177	SCEQHR1079C10.g HR1 Saccharum hybrid cultivar SP70-1143 cDNA clone SCEQHR1079C10 5', mRNA sequence
gi|35109399|gb|CA178032.1|CA178032	5.73	13.62	1.24912	6.71652e-05	0.000850832	SCQSST1039H04.g ST1 Saccharum hybrid cultivar SP80-3280 cDNA clone SCQSST1039H04 5', mRNA sequence
gi|35948362|gb|CA259434.1|CA259434	5.73	13.62	1.24912	6.71652e-05	0.000850487	SCPIRT3021C05.g RT3 Saccharum hybrid cultivar SP80-3280 cDNA clone SCPIRT3021C05 5', mRNA sequence
gi|35072028|gb|CA159549.1|CA159549	12.08	28.67	1.24692	6.57384e-09	1.73667e-07	SCJFRZ3C04E02.g RZ3 Saccharum hybrid cultivar SP80-3280 cDNA clone SCJFRZ3C04E02 5', mRNA sequence
gi|36044103|gb|CA290236.1|CA290236	31.12	73.85	1.24676	9.01502e-14	4.76316e-12	SCUTSD1024B11.g SD1 Saccharum hybrid cultivar (mixed) cDNA clone SCUTSD1024B11 5', mRNA sequence
gi|36042899|gb|CA289854.1|CA289854	6.35	15.06	1.24589	2.77708e-05	0.000391146	SCAGFL8009G06.g FL8 Saccharum hybrid cultivar (mixed) cDNA clone SCAGFL8009G06 5', mRNA sequence
gi|35969178|gb|CA267692.1|CA267692	6.96	16.5	1.24531	1.15264e-05	0.000175145	SCJLLB2078A01.g LB2 Saccharum hybrid cultivar SP80-3280 cDNA clone SCJLLB2078A01 5', mRNA sequence
gi|35095713|gb|CA171323.1|CA171323	27.85	66.01	1.24501	1.72085e-13	8.29246e-12	SCRUSB1063G03.g SB1 Saccharum hybrid cultivar SP80-3280 cDNA clone SCRUSB1063G03 5', mRNA sequence
gi|268785269|gb|CN612122.1|CN612122	14.54	34.45	1.24448	2.11228e-10	6.78581e-09	SUS03-014F-G01-004.b Sugarcane mature stem library Saccharum hybrid cultivar CoS 767 cDNA clone SUS03-014F-G01-004 5', mRNA sequence
gi|34939883|gb|CA086576.1|CA086576	8.19	19.39	1.24338	2.00402e-06	3.54949e-05	SCMCAM2084B01.b AM2 Saccharum hybrid cultivar SP80-3280 cDNA clone SCMCAM2084B01 3', mRNA sequence
gi|268785069|gb|CN612069.1|CN612069	21.3	50.33	1.24057	0	0	SUS03-012F-G11-084.b Sugarcane mature stem library Saccharum hybrid cultivar CoS 767 cDNA clone SUS03-012F-G11-084 5', mRNA sequence
gi|36048946|gb|CA291757.1|CA291757	6.55	15.47	1.23991	2.33182e-05	0.000331875	SCQGFL8016B10.g FL8 Saccharum hybrid cultivar (mixed) cDNA clone SCQGFL8016B10 5', mRNA sequence
gi|268780848|gb|CN610685.1|CN610685	59.38	140.07	1.2381	2.37144e-13	1.11187e-11	SUS02-003F-D07-058.b Sugarcane mature stem library Saccharum hybrid cultivar CoS 767 cDNA clone SUS02-003F-D07-058 5', mRNA sequence
gi|35202223|gb|CF570897.1|CF570897	30.71	72.41	1.23748	0	0	MCS007B01 Maturing Sugarcane Stem Lambda ZIPLOX Library (MCS) Saccharum hybrid cultivar Q117 cDNA clone MCS020B11 5' similar to phosphatidate phosphatase, mRNA sequence
gi|35049236|gb|CA148319.1|CA148319	6.76	15.88	1.23212	1.9574e-05	0.000282449	SCJFRZ1005G06.b RZ1 Saccharum hybrid cultivar SP80-3280 cDNA clone SCJFRZ1005G06 3', mRNA sequence
gi|34963493|gb|CA110186.1|CA110186	21.91	51.37	1.22934	0	0	SCVPHR1089C10.g HR1 Saccharum hybrid cultivar SP70-1143 cDNA clone SCVPHR1089C10 5', mRNA sequence
gi|35969825|gb|CA267900.1|CA267900	20.68	48.48	1.22915	5.06262e-14	2.78319e-12	SCJLLB2079D06.g LB2 Saccharum hybrid cultivar SP80-3280 cDNA clone SCJLLB2079D06 5', mRNA sequence
gi|35299808|gb|CA233358.1|CA233358	18.84	44.15	1.22861	1.06049e-12	4.32307e-11	SCRUFL3068H12.g Saccharum officinarum FL3 Saccharum hybrid cultivar (mixed) cDNA clone SCRUFL3068H12 5', mRNA sequence
gi|36048905|gb|CA291742.1|CA291742	9.42	22.07	1.22829	4.99646e-07	1.00205e-05	SCQGFL8016A01.g FL8 Saccharum hybrid cultivar (mixed) cDNA clone SCQGFL8016A01 5', mRNA sequence
gi|35254148|gb|CA210637.1|CA210637	31.53	73.85	1.22787	1.91847e-13	9.14596e-12	SCEPSB1129H07.g SB1 Saccharum hybrid cultivar SP80-3280 cDNA clone SCEPSB1129H07 5', mRNA sequence
gi|35261631|gb|CA214389.1|CA214389	8.19	19.18	1.22767	2.85048e-06	4.90949e-05	SCUTFL1056H06.g FL1 Saccharum hybrid cultivar (mixed) cDNA clone SCUTFL1056H06 5', mRNA sequence
gi|35340115|gb|CA253318.1|CA253318	24.98	58.38	1.2247	3.17524e-14	1.82597e-12	SCJLFL4099D05.g FL4 Saccharum hybrid cultivar (mixed) cDNA clone SCJLFL4099D05 5', mRNA sequence
gi|35003461|gb|CA125495.1|CA125495	25.6	59.82	1.22448	0	0	SCRLLR1038C11.g LR1 Saccharum hybrid cultivar SP80-3280 cDNA clone SCRLLR1038C11 5', mRNA sequence
gi|35339642|gb|CA253100.1|CA253100	8.4	19.6	1.22239	2.39492e-06	4.17786e-05	SCJLFL4097E02.b FL4 Saccharum hybrid cultivar (mixed) cDNA clone SCJLFL4097E02 3', mRNA sequence
gi|35940095|gb|CA255324.1|CA255324	31.12	72.61	1.22233	9.01502e-14	4.77124e-12	SCEPFL4178C04.g FL4 Saccharum hybrid cultivar (mixed) cDNA clone SCEPFL4178C04 5', mRNA sequence
gi|35206032|gb|CF574706.1|CF574706	11.06	25.79	1.22146	6.25198e-08	1.43759e-06	MCSA118F01 Maturing Sugarcane Stem Lambda ZIPLOX Library (MCS) Saccharum hybrid cultivar Q117 cDNA clone MCSA108G09 5' similar to ethylene responsive protein, mRNA sequence
gi|35333106|gb|CA249943.1|CA249943	6.55	15.27	1.22113	3.32186e-05	0.000455749	SCRUFL1114A11.g FL1 Saccharum hybrid cultivar (mixed) cDNA clone SCRUFL1114A11 5', mRNA sequence
gi|34919462|gb|CA067938.1|CA067938	9.83	22.9	1.22008	3.53366e-07	7.24505e-06	SCQSAD1058D01.g AD1 Saccharum hybrid cultivar SP70-1143 cDNA clone SCQSAD1058D01 5', mRNA sequence
gi|34965529|gb|CA112222.1|CA112222	22.32	51.98	1.21962	0	0	SCEPLB1043B07.g LB1 Saccharum hybrid cultivar SP80-3280 cDNA clone SCEPLB1043B07 5', mRNA sequence
gi|36003289|gb|CA278781.1|CA278781	12.7	29.5	1.21589	7.886e-09	2.06065e-07	SCCCSD2093A05.g SD2 Saccharum hybrid cultivar (mixed) cDNA clone SCCCSD2093A05 5', mRNA sequence
gi|35024076|gb|CA135754.1|CA135754	6.76	15.68	1.21383	2.78414e-05	0.000391964	SCJLRT1021C05.g RT1 Saccharum hybrid cultivar SP80-3280 cDNA clone SCJLRT1021C05 5', mRNA sequence
gi|35012833|gb|CA130199.1|CA130199	12.9	29.91	1.21326	6.63806e-09	1.75216e-07	SCVPLR2019A01.g LR2 Saccharum hybrid cultivar SP80-3280 cDNA clone SCVPLR2019A01 5', mRNA sequence
gi|35333984|gb|CA250369.1|CA250369	14.33	33.21	1.21258	1.00099e-09	2.94599e-08	SCRUFL1117E09.g FL1 Saccharum hybrid cultivar (mixed) cDNA clone SCRUFL1117E09 5', mRNA sequence
gi|36056022|gb|CA294159.1|CA294159	22.93	53.02	1.2093	0	0	SCSGLV1010A02.g LV1 Saccharum hybrid cultivar (mixed) cDNA clone SCSGLV1010A02 5', mRNA sequence
gi|36002340|gb|CA278465.1|CA278465	22.11	50.95	1.20438	0	0	SCCCSD2089B04.g SD2 Saccharum hybrid cultivar (mixed) cDNA clone SCCCSD2089B04 5', mRNA sequence
gi|34917891|gb|CA066367.1|CA066367	20.89	48.07	1.20232	8.9928e-14	4.76756e-12	SCBGAD1029G12.g AD1 Saccharum hybrid cultivar SP70-1143 cDNA clone SCBGAD1029G12 5', mRNA sequence
gi|35060018|gb|CA153688.1|CA153688	36.04	82.93	1.2023	0	0	SCVPRZ2035A01.g RZ2 Saccharum hybrid cultivar SP80-3280 cDNA clone SCVPRZ2035A01 5', mRNA sequence
gi|36070755|gb|CA299091.1|CA299091	15.15	34.86	1.20225	5.02806e-10	1.5423e-08	SCRLFL8050A05.g FL8 Saccharum hybrid cultivar (mixed) cDNA clone SCRLFL8050A05 5', mRNA sequence
gi|34972575|gb|CA119279.1|CA119279	12.29	28.26	1.20128	2.21406e-08	5.47831e-07	SCBGLR1119E12.g LR1 Saccharum hybrid cultivar SP80-3280 cDNA clone SCBGLR1119E12 5', mRNA sequence
gi|35949914|gb|CA260212.1|CA260212	6.55	15.06	1.20115	4.71492e-05	0.00062174	SCRLRT3032F06.g RT3 Saccharum hybrid cultivar SP80-3280 cDNA clone SCRLRT3032F06 5', mRNA sequence
gi|34916518|gb|CA064994.1|CA064994	50.17	115.32	1.20075	3.4217e-13	1.53075e-11	SCACAD1035C07.g AD1 Saccharum hybrid cultivar SP70-1143 cDNA clone SCACAD1035C07 5', mRNA sequence
gi|34943417|gb|CA090110.1|CA090110	16.79	38.58	1.20025	6.41786e-11	2.20709e-09	SCSGAM2079G03.g AM2 Saccharum hybrid cultivar SP80-3280 cDNA clone SCSGAM2079G03 5', mRNA sequence
gi|35057184|gb|CA152276.1|CA152276	29.28	67.25	1.19962	0	0	SCJFRZ2027A05.g RZ2 Saccharum hybrid cultivar SP80-3280 cDNA clone SCJFRZ2027A05 5', mRNA sequence
gi|34955452|gb|CA102145.1|CA102145	7.37	16.92	1.19899	1.63754e-05	0.000242226	SCAGHR1018H12.g HR1 Saccharum hybrid cultivar SP70-1143 cDNA clone SCAGHR1018H12 5', mRNA sequence
gi|35002695|gb|CA125129.1|CA125129	11.88	27.23	1.19666	4.40982e-08	1.04082e-06	SCQSLR1090G05.g LR1 Saccharum hybrid cultivar SP80-3280 cDNA clone SCQSLR1090G05 5', mRNA sequence
gi|34936753|gb|CA083442.1|CA083442	11.88	27.23	1.19666	4.40982e-08	1.04004e-06	SCEPAM2013G11.g AM2 Saccharum hybrid cultivar SP80-3280 cDNA clone SCEPAM2013G11 5', mRNA sequence
gi|35967288|gb|CA267083.1|CA267083	11.26	25.79	1.1956	1.04603e-07	2.33811e-06	SCEZLB2066H06.g LB2 Saccharum hybrid cultivar SP80-3280 cDNA clone SCEZLB2066H06 5', mRNA sequence
gi|34929680|gb|CA077408.1|CA077408	21.09	48.27	1.19457	3.0398e-13	1.38167e-11	SCQSAM1031H07.g AM1 Saccharum hybrid cultivar SP80-3280 cDNA clone SCQSAM1031H07 5', mRNA sequence
gi|268784943|gb|CN612043.1|CN612043	7.58	17.33	1.193	1.37166e-05	0.000206516	SUS03-011F-G03-020.b Sugarcane mature stem library Saccharum hybrid cultivar CoS 767 cDNA clone SUS03-011F-G03-020 5', mRNA sequence
gi|35953534|gb|CA262012.1|CA262012	6.96	15.88	1.19005	3.3019e-05	0.000453209	SCEQLB2016D02.g LB2 Saccharum hybrid cultivar SP80-3280 cDNA clone SCEQLB2016D02 5', mRNA sequence
gi|35202268|gb|CF570942.1|CF570942	14.74	33.63	1.19001	1.40061e-09	4.06463e-08	MCS007G02 Maturing Sugarcane Stem Lambda ZIPLOX Library (MCS) Saccharum hybrid cultivar Q117 cDNA clone MCS021D12 5' similar to unknown function, mRNA sequence
gi|34940967|gb|CA087660.1|CA087660	10.85	24.75	1.18973	2.08614e-07	4.42239e-06	SCQSAM2047B06.b AM2 Saccharum hybrid cultivar SP80-3280 cDNA clone SCQSAM2047B06 3', mRNA sequence
gi|268804084|gb|CN606383.1|CN606383	10.85	24.75	1.18973	2.08614e-07	4.41939e-06	SUL01-001F-E04-023.b Sugarcane leaf whorl library Saccharum hybrid cultivar CoS 767 cDNA clone SUL01-001F-E04-023 5', mRNA sequence
gi|35089610|gb|CA168313.1|CA168313	28.46	64.77	1.18639	1.56541e-13	7.59031e-12	SCBGSB1027D04.g SB1 Saccharum hybrid cultivar SP80-3280 cDNA clone SCBGSB1027D04 5', mRNA sequence
gi|35202287|gb|CF570961.1|CF570961	11.88	27.02	1.18549	6.19724e-08	1.42921e-06	MCS008A01 Maturing Sugarcane Stem Lambda ZIPLOX Library (MCS) Saccharum hybrid cultivar Q117 cDNA clone MCS021H10 5' similar to peptide transporter, mRNA sequence
gi|36006088|gb|CA279749.1|CA279749	7.17	16.3	1.18483	2.7628e-05	0.00038931	SCCCLV1001A04.g LV1 Saccharum hybrid cultivar (mixed) cDNA clone SCCCLV1001A04 5', mRNA sequence
gi|34962566|gb|CA109259.1|CA109259	26.41	60.03	1.1846	0	0	SCSGHR1069G08.b HR1 Saccharum hybrid cultivar SP70-1143 cDNA clone SCSGHR1069G08 3', mRNA sequence
gi|33462143|gb|BQ534380.1|BQ534380	19.45	44.15	1.18264	4.87344e-12	1.84235e-10	LEAF4_23_G09 pSL Saccharum hybrid cultivar CP72-2086 cDNA 5', mRNA sequence
gi|34966800|gb|CA113493.1|CA113493	13.1	29.71	1.18138	1.55058e-08	3.89842e-07	SCEZLB1014A09.g LB1 Saccharum hybrid cultivar SP80-3280 cDNA clone SCEZLB1014A09 5', mRNA sequence
gi|35034663|gb|CA141063.1|CA141063	8.19	18.57	1.18104	8.05674e-06	0.000127189	SCJFRT2057F02.g RT2 Saccharum hybrid cultivar SP80-3280 cDNA clone SCJFRT2057F02 5', mRNA sequence
gi|34966166|gb|CA112859.1|CA112859	39.31	89.12	1.18085	0	0	SCEZLB1005F12.g LB1 Saccharum hybrid cultivar SP80-3280 cDNA clone SCEZLB1005F12 5', mRNA sequence
gi|35203933|gb|CF572607.1|CF572607	16.38	37.13	1.18065	2.49742e-10	7.96572e-09	MCSA051E08 Maturing Sugarcane Stem Lambda ZIPLOX Library (MCS) Saccharum hybrid cultivar Q117 cDNA clone MCSA051E08 5' similar to ribosome biogenesis protein, mRNA sequence
gi|33462181|gb|BQ534418.1|BQ534418	9.01	20.42	1.18038	2.82034e-06	4.86295e-05	LEAF4_25_C09 pSL Saccharum hybrid cultivar CP72-2086 cDNA 5', mRNA sequence
gi|36012273|gb|CA281867.1|CA281867	10.85	24.55	1.17803	2.92932e-07	6.06974e-06	SCRFSD2022G03.g SD2 Saccharum hybrid cultivar (mixed) cDNA clone SCRFSD2022G03 5', mRNA sequence
gi|35081500|gb|CA164262.1|CA164262	6.76	15.27	1.1756	5.57192e-05	0.000720152	SCSBRZ3118F08.g RZ3 Saccharum hybrid cultivar SP80-3280 cDNA clone SCSBRZ3118F08 5', mRNA sequence
gi|35249799|gb|CA208470.1|CA208470	6.76	15.27	1.1756	5.57192e-05	0.000719854	SCMCSB1116E04.g SB1 Saccharum hybrid cultivar SP80-3280 cDNA clone SCMCSB1116E04 5', mRNA sequence
gi|35946054|gb|CA258282.1|CA258282	10.24	23.1	1.17368	6.96538e-07	1.36023e-05	SCCCRT3005A05.g RT3 Saccharum hybrid cultivar SP80-3280 cDNA clone SCCCRT3005A05 5', mRNA sequence
gi|35010042|gb|CA128803.1|CA128803	7.99	17.95	1.16772	1.35339e-05	0.000204061	SCQGLR2010C02.g LR2 Saccharum hybrid cultivar SP80-3280 cDNA clone SCQGLR2010C02 5', mRNA sequence
gi|36056847|gb|CA294416.1|CA294416	7.99	17.95	1.16772	1.35339e-05	0.000203962	SCSGLV1012E08.g LV1 Saccharum hybrid cultivar (mixed) cDNA clone SCSGLV1012E08 5', mRNA sequence
gi|36040467|gb|CA289117.1|CA289117	16.38	36.72	1.16463	4.8726e-10	1.49903e-08	SCEZSD2082C04.g SD2 Saccharum hybrid cultivar (mixed) cDNA clone SCEZSD2082C04 5', mRNA sequence
gi|36074003|gb|CA300213.1|CA300213	37.06	82.93	1.16203	1.07914e-13	5.51507e-12	SCRFLV1036A02.g LV1 Saccharum hybrid cultivar (mixed) cDNA clone SCRFLV1036A02 5', mRNA sequence
gi|36076994|gb|CA301260.1|CA301260	37.27	83.34	1.16099	0	0	SCCCSD2C08H05.g SD2 Saccharum hybrid cultivar (mixed) cDNA clone SCCCSD2C08H05 5', mRNA sequence
gi|35316400|gb|CA241611.1|CA241611	16.79	37.54	1.16083	3.43798e-10	1.07894e-08	SCUTFL3077B09.g Saccharum officinarum FL3 Saccharum hybrid cultivar (mixed) cDNA clone SCUTFL3077B09 5', mRNA sequence
gi|35238573|gb|CA202873.1|CA202873	9.42	21.04	1.15934	2.77502e-06	4.79274e-05	SCSBFL1037F07.g FL1 Saccharum hybrid cultivar (mixed) cDNA clone SCSBFL1037F07 5', mRNA sequence
gi|34966226|gb|CA112919.1|CA112919	18.02	40.23	1.15867	8.6744e-11	2.92829e-09	SCEZLB1006E02.g LB1 Saccharum hybrid cultivar SP80-3280 cDNA clone SCEZLB1006E02 5', mRNA sequence
gi|35309522|gb|CA238195.1|CA238195	21.91	48.89	1.15795	7.98916e-13	3.32183e-11	SCEQFL5044B07.g Saccharum officinarum FL5 Saccharum hybrid cultivar (mixed) cDNA clone SCEQFL5044B07 5', mRNA sequence
gi|34968051|gb|CA114744.1|CA114744	6.76	15.06	1.15563	7.83876e-05	0.00097248	SCRULB1057C11.g LB1 Saccharum hybrid cultivar SP80-3280 cDNA clone SCRULB1057C11 5', mRNA sequence
gi|36062867|gb|CA296441.1|CA296441	22.32	49.72	1.15549	5.409e-13	2.32967e-11	SCUTSD1086F08.g SD1 Saccharum hybrid cultivar (mixed) cDNA clone SCUTSD1086F08 5', mRNA sequence
gi|35055331|gb|CA151359.1|CA151359	7.78	17.33	1.15543	2.27082e-05	0.000324525	SCJFRZ2009C10.g RZ2 Saccharum hybrid cultivar SP80-3280 cDNA clone SCJFRZ2009C10 5', mRNA sequence
gi|35010598|gb|CA129081.1|CA129081	9.83	21.87	1.15369	1.94468e-06	3.45223e-05	SCQGLR2032G07.g LR2 Saccharum hybrid cultivar SP80-3280 cDNA clone SCQGLR2032G07 5', mRNA sequence
gi|35206659|gb|CF575333.1|CF575333	517.03	1146.55	1.14898	0	0	MCSA145H01 Maturing Sugarcane Stem Lambda ZIPLOX Library (MCS) Saccharum hybrid cultivar Q117 cDNA clone MCSA127F11 5' similar to ADP-ribosylation factor, mRNA sequence
gi|36071169|gb|CA299272.1|CA299272	10.24	22.69	1.14784	1.36271e-06	2.49719e-05	SCRLFL8052A09.g FL8 Saccharum hybrid cultivar (mixed) cDNA clone SCRLFL8052A09 5', mRNA sequence
gi|35950568|gb|CA260539.1|CA260539	26.82	59.41	1.1474	7.26086e-14	3.89566e-12	SCSBRT3036G11.g RT3 Saccharum hybrid cultivar SP80-3280 cDNA clone SCSBRT3036G11 5', mRNA sequence
gi|35010886|gb|CA129225.1|CA129225	7.17	15.88	1.14717	5.4611e-05	0.000707293	SCRFLR2037C04.g LR2 Saccharum hybrid cultivar SP80-3280 cDNA clone SCRFLR2037C04 5', mRNA sequence
gi|35031869|gb|CA139658.1|CA139658	9.42	20.84	1.14556	3.878e-06	6.47218e-05	SCEQRT2101G02.g RT2 Saccharum hybrid cultivar SP80-3280 cDNA clone SCEQRT2101G02 5', mRNA sequence
gi|35288849|gb|CA227886.1|CA227886	23.14	51.16	1.14463	6.59028e-13	2.79603e-11	SCQGFL3051G03.g Saccharum officinarum FL3 Saccharum hybrid cultivar (mixed) cDNA clone SCQGFL3051G03 5', mRNA sequence
gi|34948531|gb|CA095224.1|CA095224	21.09	46.62	1.14439	4.55036e-12	1.7223e-10	SCCCCL5002B12.g CL5 Saccharum hybrid cultivar cDNA clone SCCCCL5002B12 5', mRNA sequence
gi|36038474|gb|CA288504.1|CA288504	17	37.54	1.14289	5.58346e-10	1.69435e-08	SCEQSD2074G08.g SD2 Saccharum hybrid cultivar (mixed) cDNA clone SCEQSD2074G08 5', mRNA sequence
gi|35204869|gb|CF573543.1|CF573543	8.6	18.98	1.14207	1.10755e-05	0.000169034	MCSA071E06 Maturing Sugarcane Stem Lambda ZIPLOX Library (MCS) Saccharum hybrid cultivar Q117 cDNA clone MCSA094C01 5' similar to oxysterol-binding protein, mRNA sequence
gi|34962738|gb|CA109431.1|CA109431	12.9	28.47	1.14207	7.01604e-08	1.60618e-06	SCSGHR1070H04.b HR1 Saccharum hybrid cultivar SP70-1143 cDNA clone SCSGHR1070H04 3', mRNA sequence
gi|36054552|gb|CA293637.1|CA293637	10.85	23.93	1.14113	7.993e-07	1.54163e-05	SCSGLV1006E01.g LV1 Saccharum hybrid cultivar (mixed) cDNA clone SCSGLV1006E01 5', mRNA sequence
gi|36046994|gb|CA291083.1|CA291083	42.8	94.27	1.13919	1.54765e-13	7.51585e-12	SCUTSD2026F06.g SD2 Saccharum hybrid cultivar (mixed) cDNA clone SCUTSD2026F06 5', mRNA sequence
gi|34925957|gb|CA073684.1|CA073684	13.31	29.09	1.12801	6.83608e-08	1.56843e-06	SCEQAM1036F06.g AM1 Saccharum hybrid cultivar SP80-3280 cDNA clone SCEQAM1036F06 5', mRNA sequence
gi|34954605|gb|CA101298.1|CA101298	7.37	16.09	1.12643	6.3676e-05	0.000810908	SCACHR1035C10.g HR1 Saccharum hybrid cultivar SP70-1143 cDNA clone SCACHR1035C10 5', mRNA sequence
gi|35203702|gb|CF572376.1|CF572376	7.37	16.09	1.12643	6.3676e-05	0.000810578	MCSA037G02 Maturing Sugarcane Stem Lambda ZIPLOX Library (MCS) Saccharum hybrid cultivar Q117 cDNA clone MCSA037G02 5' similar to tRNA synthetase, mRNA sequence
gi|35202435|gb|CF571109.1|CF571109	58.97	128.72	1.12618	7.54952e-15	4.64058e-13	MCS009F12 Maturing Sugarcane Stem Lambda ZIPLOX Library (MCS) Saccharum hybrid cultivar Q117 cDNA clone MCS025D10 5' similar to unknown function, mRNA sequence
gi|35081506|gb|CA164265.1|CA164265	9.83	21.45	1.12571	3.77552e-06	6.3282e-05	SCSBRZ3118F11.g RZ3 Saccharum hybrid cultivar SP80-3280 cDNA clone SCSBRZ3118F11 5', mRNA sequence
gi|35015342|gb|CA131397.1|CA131397	50.78	110.78	1.12537	5.26246e-14	2.88797e-12	SCBFRT1071B06.g RT1 Saccharum hybrid cultivar SP80-3280 cDNA clone SCBFRT1071B06 5', mRNA sequence
gi|35257390|gb|CA212259.1|CA212259	14.95	32.59	1.12428	1.19776e-08	3.0682e-07	SCSFAD1110B09.g AD1 Saccharum hybrid cultivar SP70-1143 cDNA clone SCSFAD1110B09 5', mRNA sequence
gi|33461317|gb|BQ533554.1|BQ533554	7.58	16.5	1.1222	5.31016e-05	0.000690896	LEAF4_24_C06 pSL Saccharum hybrid cultivar CP72-2086 cDNA 5', mRNA sequence
gi|35069705|gb|CA158420.1|CA158420	11.47	24.96	1.12175	6.50704e-07	1.27631e-05	SCEZRZ3094H09.g RZ3 Saccharum hybrid cultivar SP80-3280 cDNA clone SCEZRZ3094H09 5', mRNA sequence
gi|34969194|gb|CA115887.1|CA115887	10.24	22.28	1.12153	2.63816e-06	4.58426e-05	SCVPLB1018B02.g LB1 Saccharum hybrid cultivar SP80-3280 cDNA clone SCVPLB1018B02 5', mRNA sequence
gi|36053834|gb|CA293406.1|CA293406	7.78	16.92	1.12089	4.42874e-05	0.000592003	SCSGLV1004A04.g LV1 Saccharum hybrid cultivar (mixed) cDNA clone SCSGLV1004A04 5', mRNA sequence
gi|35010445|gb|CA129004.1|CA129004	7.78	16.92	1.12089	4.42874e-05	0.000591749	SCQGLR2025G10.g LR2 Saccharum hybrid cultivar SP80-3280 cDNA clone SCQGLR2025G10 5', mRNA sequence
gi|35249311|gb|CA208224.1|CA208224	11.67	25.37	1.12032	5.4439e-07	1.07658e-05	SCMCSB1113E12.g SB1 Saccharum hybrid cultivar SP80-3280 cDNA clone SCMCSB1113E12 5', mRNA sequence
gi|35994728|gb|CA275849.1|CA275849	31.33	68.08	1.11969	0	0	SCCCSD1091E11.g SD1 Saccharum hybrid cultivar (mixed) cDNA clone SCCCSD1091E11 5', mRNA sequence
gi|35950901|gb|CA260703.1|CA260703	10.65	23.1	1.11704	1.84373e-06	3.28985e-05	SCSBRT3039B04.g RT3 Saccharum hybrid cultivar SP80-3280 cDNA clone SCSBRT3039B04 5', mRNA sequence
gi|35227102|gb|CA197140.1|CA197140	35.01	75.91	1.11652	3.34844e-13	1.50661e-11	SCBFAD1096H03.g AD1 Saccharum hybrid cultivar SP70-1143 cDNA clone SCBFAD1096H03 5', mRNA sequence
gi|35994981|gb|CA275962.1|CA275962	9.42	20.42	1.11618	7.50874e-06	0.00011908	SCCCSD1093B01.g SD1 Saccharum hybrid cultivar (mixed) cDNA clone SCCCSD1093B01 5', mRNA sequence
gi|35206841|gb|CF575515.1|CF575515	9.42	20.42	1.11618	7.50874e-06	0.000119019	MCSA148E02 Maturing Sugarcane Stem Lambda ZIPLOX Library (MCS) Saccharum hybrid cultivar Q117 cDNA clone MCSA128F08 5' similar to unknown function, mRNA sequence
gi|34967304|gb|CA113997.1|CA113997	22.11	47.86	1.11412	6.87494e-12	2.56484e-10	SCQGLB1039E09.g LB1 Saccharum hybrid cultivar SP80-3280 cDNA clone SCQGLB1039E09 5', mRNA sequence
gi|35281736|gb|CA224410.1|CA224410	26.62	57.55	1.11231	0	0	SCCCFL6003F04.g Saccharum officinarum FL6 Saccharum hybrid cultivar cDNA clone SCCCFL6003F04 5', mRNA sequence
gi|268780960|gb|CN610706.1|CN610706	11.26	24.34	1.11212	1.07751e-06	2.01596e-05	SUS02-003F-F11-091.b Sugarcane mature stem library Saccharum hybrid cultivar CoS 767 cDNA clone SUS02-003F-F11-091 5', mRNA sequence
gi|35054339|gb|CA150861.1|CA150861	11.26	24.34	1.11212	1.07751e-06	2.01475e-05	SCBFRZ2049A06.g RZ2 Saccharum hybrid cultivar SP80-3280 cDNA clone SCBFRZ2049A06 5', mRNA sequence
gi|35060309|gb|CA153834.1|CA153834	25.6	55.29	1.11087	1.65645e-13	8.01928e-12	SCVPRZ2036F02.g RZ2 Saccharum hybrid cultivar SP80-3280 cDNA clone SCVPRZ2036F02 5', mRNA sequence
gi|35306207|gb|CA236545.1|CA236545	10.03	21.66	1.11071	4.37626e-06	7.26492e-05	SCSBFL5014D05.g Saccharum officinarum FL5 Saccharum hybrid cultivar (mixed) cDNA clone SCSBFL5014D05 5', mRNA sequence
gi|34918367|gb|CA066843.1|CA066843	8.6	18.57	1.11057	2.14482e-05	0.000307786	SCJFAD1010H09.b AD1 Saccharum hybrid cultivar SP70-1143 cDNA clone SCJFAD1010H09 3', mRNA sequence
gi|36012882|gb|CA282067.1|CA282067	27.64	59.62	1.10904	2.15162e-13	1.0149e-11	SCAGSD2040C05.g SD2 Saccharum hybrid cultivar (mixed) cDNA clone SCAGSD2040C05 5', mRNA sequence
gi|35258584|gb|CA212865.1|CA212865	11.67	25.17	1.1089	7.53344e-07	1.46384e-05	SCCCLR1121H05.g LR1 Saccharum hybrid cultivar SP80-3280 cDNA clone SCCCLR1121H05 5', mRNA sequence
gi|35054453|gb|CA150930.1|CA150930	23.34	50.33	1.10861	2.49378e-12	9.8074e-11	SCBFRZ2049F09.g RZ2 Saccharum hybrid cultivar SP80-3280 cDNA clone SCBFRZ2049F09 5', mRNA sequence
gi|36063718|gb|CA296703.1|CA296703	7.58	16.3	1.1046	7.38386e-05	0.000926722	SCUTSD1088B12.g SD1 Saccharum hybrid cultivar (mixed) cDNA clone SCUTSD1088B12 5', mRNA sequence
gi|35240222|gb|CA203697.1|CA203697	10.65	22.9	1.10449	2.55198e-06	4.4444e-05	SCSGFL1075F01.g FL1 Saccharum hybrid cultivar (mixed) cDNA clone SCSGFL1075F01 5', mRNA sequence
gi|34968930|gb|CA115623.1|CA115623	9.21	19.8	1.10423	1.24638e-05	0.000188471	SCSBLB1036F05.g LB1 Saccharum hybrid cultivar SP80-3280 cDNA clone SCSBLB1036F05 5', mRNA sequence
gi|36072743|gb|CA299791.1|CA299791	15.36	33.01	1.10372	1.60216e-08	4.02163e-07	SCMCLV1030C01.g LV1 Saccharum hybrid cultivar (mixed) cDNA clone SCMCLV1030C01 5', mRNA sequence
gi|36035419|gb|CA287514.1|CA287514	29.28	62.92	1.1036	0	0	SCMCSD2062E10.g SD2 Saccharum hybrid cultivar (mixed) cDNA clone SCMCSD2062E10 5', mRNA sequence
gi|35278586|gb|CA222848.1|CA222848	12.29	26.4	1.10305	4.40542e-07	8.9038e-06	SCBGFL4048E05.g FL4 Saccharum hybrid cultivar (mixed) cDNA clone SCBGFL4048E05 5', mRNA sequence
gi|35037490|gb|CA142465.1|CA142465	24.78	53.22	1.10279	7.04548e-13	2.961e-11	SCMCRT2103C02.g RT2 Saccharum hybrid cultivar SP80-3280 cDNA clone SCMCRT2103C02 5', mRNA sequence
gi|35319032|gb|CA242925.1|CA242925	15.77	33.83	1.10112	1.12338e-08	2.88713e-07	SCSFFL3091E01.b Saccharum officinarum FL3 Saccharum hybrid cultivar (mixed) cDNA clone SCSFFL3091E01 3', mRNA sequence
gi|35060744|gb|CA154052.1|CA154052	39.72	85.2	1.10099	5.02708e-13	2.17418e-11	SCVPRZ2039A06.g RZ2 Saccharum hybrid cultivar SP80-3280 cDNA clone SCVPRZ2039A06 5', mRNA sequence
gi|34932696|gb|CA080120.1|CA080120	11.26	24.14	1.10022	1.48899e-06	2.71425e-05	SCSGAM1096B11.g AM1 Saccharum hybrid cultivar SP80-3280 cDNA clone SCSGAM1096B11 5', mRNA sequence
gi|35200906|gb|CF569580.1|CF569580	36.04	77.15	1.09807	0	0	YCS09_035 Immature Sugarcane Stem Lambda ZIPLOX Library (YCS) Saccharum hybrid cultivar Q117 cDNA clone YCS09_035 5' similar to unknown function, mRNA sequence
gi|35009859|gb|CA128712.1|CA128712	9.83	21.04	1.09787	7.24862e-06	0.000115189	SCJLLR2028A03.g LR2 Saccharum hybrid cultivar SP80-3280 cDNA clone SCJLLR2028A03 5', mRNA sequence
gi|35057090|gb|CA152229.1|CA152229	18.22	38.99	1.09758	9.73924e-10	2.87174e-08	SCJFRZ2026D03.g RZ2 Saccharum hybrid cultivar SP80-3280 cDNA clone SCJFRZ2026D03 5', mRNA sequence
gi|35099775|gb|CA173292.1|CA173292	85.8	183.6	1.09752	0	0	SCUTSB1074C12.g SB1 Saccharum hybrid cultivar SP80-3280 cDNA clone SCUTSB1074C12 5', mRNA sequence
gi|35052316|gb|CA149851.1|CA149851	8.4	17.95	1.09552	3.5629e-05	0.000486467	SCCCRZ2004A01.g RZ2 Saccharum hybrid cultivar SP80-3280 cDNA clone SCCCRZ2004A01 5', mRNA sequence
gi|35117065|gb|CA181867.1|CA181867	18.63	39.81	1.0955	6.8352e-10	2.06019e-08	SCBFST3136E05.b ST3 Saccharum hybrid cultivar SP80-3280 cDNA clone SCBFST3136E05 3', mRNA sequence
gi|35053852|gb|CA150619.1|CA150619	22.11	47.24	1.09531	1.79636e-11	6.4998e-10	SCBFRZ2045H07.g RZ2 Saccharum hybrid cultivar SP80-3280 cDNA clone SCBFRZ2045H07 5', mRNA sequence
gi|36049608|gb|CA291976.1|CA291976	8.6	18.36	1.09416	2.97046e-05	0.000410605	SCACFL8019A05.g FL8 Saccharum hybrid cultivar (mixed) cDNA clone SCACFL8019A05 5', mRNA sequence
gi|35997869|gb|CA276922.1|CA276922	158.9	338.93	1.09287	9.67004e-13	3.98886e-11	SCRLSD2011E04.g SD2 Saccharum hybrid cultivar (mixed) cDNA clone SCRLSD2011E04 5', mRNA sequence
gi|35124895|gb|CA185779.1|CA185779	22.32	47.45	1.08807	2.06594e-11	7.45792e-10	SCSFST3078A10.g ST3 Saccharum hybrid cultivar SP80-3280 cDNA clone SCSFST3078A10 5', mRNA sequence
gi|35010722|gb|CA129143.1|CA129143	11.67	24.75	1.08462	1.43216e-06	2.61371e-05	SCRFLR2034A02.g LR2 Saccharum hybrid cultivar SP80-3280 cDNA clone SCRFLR2034A02 5', mRNA sequence
gi|35959703|gb|CA264481.1|CA264481	35.42	74.88	1.08002	3.47278e-13	1.54916e-11	SCQGLB2043B06.g LB2 Saccharum hybrid cultivar SP80-3280 cDNA clone SCQGLB2043B06 5', mRNA sequence
gi|35082651|gb|CA164838.1|CA164838	8.4	17.74	1.07854	4.92166e-05	0.000644376	SCSBRZ3124A01.g RZ3 Saccharum hybrid cultivar SP80-3280 cDNA clone SCSBRZ3124A01 5', mRNA sequence
gi|34967584|gb|CA114277.1|CA114277	26.21	55.29	1.0769	7.38076e-13	3.0853e-11	SCQSLB1051C06.g LB1 Saccharum hybrid cultivar SP80-3280 cDNA clone SCQSLB1051C06 5', mRNA sequence
gi|35206055|gb|CF574729.1|CF574729	21.91	46.21	1.07662	5.51708e-11	1.91206e-09	MCSA118H03 Maturing Sugarcane Stem Lambda ZIPLOX Library (MCS) Saccharum hybrid cultivar Q117 cDNA clone MCSA109C05 5' similar to hydroxymethyltransferase, mRNA sequence
gi|36040872|gb|CA289247.1|CA289247	13.31	28.06	1.076	3.40492e-07	7.00409e-06	SCEZSD2083H04.g SD2 Saccharum hybrid cultivar (mixed) cDNA clone SCEZSD2083H04 5', mRNA sequence
gi|35208531|gb|CF577205.1|CF577205	45.66	96.13	1.07406	9.70334e-14	5.06683e-12	MCSA210B06 Maturing Sugarcane Stem Lambda ZIPLOX Library (MCS) Saccharum hybrid cultivar Q117 cDNA clone MCSA198F07 5' similar to spermidine synthase, mRNA sequence
gi|34948670|gb|CA095363.1|CA095363	9.62	20.22	1.07167	1.64985e-05	0.0002437	SCCCCL5004A06.g CL5 Saccharum hybrid cultivar cDNA clone SCCCCL5004A06 5', mRNA sequence
gi|35208236|gb|CF576910.1|CF576910	42.8	89.94	1.07135	1.54765e-13	7.52756e-12	MCSA206B03 Maturing Sugarcane Stem Lambda ZIPLOX Library (MCS) Saccharum hybrid cultivar Q117 cDNA clone MCSA183H12 5' similar to RNA polymerase, mRNA sequence
gi|35298724|gb|CA232829.1|CA232829	9.83	20.63	1.06948	1.37575e-05	0.000207033	SCRUFL3064E03.b Saccharum officinarum FL3 Saccharum hybrid cultivar (mixed) cDNA clone SCRUFL3064E03 3', mRNA sequence
gi|35262063|gb|CA214605.1|CA214605	12.29	25.79	1.06933	1.14601e-06	2.13644e-05	SCQGSB1138F10.g SB1 Saccharum hybrid cultivar SP80-3280 cDNA clone SCQGSB1138F10 5', mRNA sequence
gi|35060629|gb|CA153995.1|CA153995	40.54	84.99	1.06795	0	0	SCVPRZ2038D03.g RZ2 Saccharum hybrid cultivar SP80-3280 cDNA clone SCVPRZ2038D03 5', mRNA sequence
gi|35203875|gb|CF572549.1|CF572549	20.68	43.32	1.0668	2.97928e-10	9.41609e-09	MCSA042E02 Maturing Sugarcane Stem Lambda ZIPLOX Library (MCS) Saccharum hybrid cultivar Q117 cDNA clone MCSA042E02 5' similar to unknown function, mRNA sequence
gi|35981324|gb|CA271571.1|CA271571	37.06	77.56	1.06545	1.07914e-13	5.49708e-12	SCBGLB2074H09.g LB2 Saccharum hybrid cultivar SP80-3280 cDNA clone SCBGLB2074H09 5', mRNA sequence
gi|35048214|gb|CA147806.1|CA147806	10.85	22.69	1.06436	5.55654e-06	9.0275e-05	SCEZRZ1013E11.g RZ1 Saccharum hybrid cultivar SP80-3280 cDNA clone SCEZRZ1013E11 5', mRNA sequence
gi|34930054|gb|CA077782.1|CA077782	27.03	56.52	1.0642	7.68718e-13	3.20053e-11	SCRFAM1025E04.g AM1 Saccharum hybrid cultivar SP80-3280 cDNA clone SCRFAM1025E04 5', mRNA sequence
gi|35002986|gb|CA125259.1|CA125259	16.38	34.24	1.06375	2.3266e-08	5.71151e-07	SCRFLR1034D08.g LR1 Saccharum hybrid cultivar SP80-3280 cDNA clone SCRFLR1034D08 5', mRNA sequence
gi|36067193|gb|CA297855.1|CA297855	8.6	17.95	1.06158	5.6418e-05	0.000728581	SCCCSD2C03E04.g SD2 Saccharum hybrid cultivar (mixed) cDNA clone SCCCSD2C03E04 5', mRNA sequence
gi|34968628|gb|CA115321.1|CA115321	37.47	78.18	1.06106	2.74004e-13	1.2601e-11	SCSBLB1032E10.g LB1 Saccharum hybrid cultivar SP80-3280 cDNA clone SCSBLB1032E10 5', mRNA sequence
gi|268775000|gb|CN609578.1|CN609578	8.8	18.36	1.06099	4.69858e-05	0.000619847	SUL01-043F-F11-091.b Sugarcane leaf whorl library Saccharum hybrid cultivar CoS 767 cDNA clone SUL01-043F-F11-091 5', mRNA sequence
gi|34975335|gb|CA122027.1|CA122027	17.81	37.13	1.0599	6.67564e-09	1.76059e-07	SCJFLR1073A05.g LR1 Saccharum hybrid cultivar SP80-3280 cDNA clone SCJFLR1073A05 5', mRNA sequence
gi|35061632|gb|CA154492.1|CA154492	26.82	55.9	1.05954	1.15019e-12	4.65835e-11	SCVPRZ2043H11.g RZ2 Saccharum hybrid cultivar SP80-3280 cDNA clone SCVPRZ2043H11 5', mRNA sequence
gi|49455159|gb|CO373844.1|CO373844	38.29	79.63	1.05634	3.09308e-13	1.40384e-11	MJR031E03 Methyl jasmonate-treated root Lambda ZIPLOX Library (MJR) Saccharum hybrid cultivar Q117 cDNA clone MJR061F06 5' similar to significant but no function assigned, mRNA sequence
gi|35204688|gb|CF573362.1|CF573362	22.93	47.65	1.05524	5.76356e-11	1.99527e-09	MCSA069C12 Maturing Sugarcane Stem Lambda ZIPLOX Library (MCS) Saccharum hybrid cultivar Q117 cDNA clone MCSA060F02 5' similar to unknown function, mRNA sequence
gi|34965916|gb|CA112609.1|CA112609	10.85	22.49	1.05159	7.60526e-06	0.000120488	SCEQLB1066B11.g LB1 Saccharum hybrid cultivar SP80-3280 cDNA clone SCEQLB1066B11 5', mRNA sequence
gi|35309958|gb|CA238424.1|CA238424	10.65	22.07	1.05123	9.11868e-06	0.000143014	SCSBFL5018D10.g Saccharum officinarum FL5 Saccharum hybrid cultivar (mixed) cDNA clone SCSBFL5018D10 5', mRNA sequence
gi|35949516|gb|CA260012.1|CA260012	12.29	25.37	1.04564	2.14182e-06	3.77642e-05	SCPRRT3029E11.g RT3 Saccharum hybrid cultivar SP80-3280 cDNA clone SCPRRT3029E11 5', mRNA sequence
gi|34938558|gb|CA085251.1|CA085251	8.6	17.74	1.0446	7.7362e-05	0.000961666	SCEZAM2096D03.g AM2 Saccharum hybrid cultivar SP80-3280 cDNA clone SCEZAM2096D03 5', mRNA sequence
gi|34965287|gb|CA111980.1|CA111980	22.52	46.42	1.04354	1.51769e-10	4.95208e-09	SCCCLB1025G12.g LB1 Saccharum hybrid cultivar SP80-3280 cDNA clone SCCCLB1025G12 5', mRNA sequence
gi|36038426|gb|CA288487.1|CA288487	9.01	18.57	1.04337	5.36128e-05	0.000696966	SCEQSD2074F01.g SD2 Saccharum hybrid cultivar (mixed) cDNA clone SCEQSD2074F01 5', mRNA sequence
gi|35341478|gb|CA253997.1|CA253997	31.94	65.81	1.04294	1.68532e-13	8.1464e-12	SCRLFL4108D03.g FL4 Saccharum hybrid cultivar (mixed) cDNA clone SCRLFL4108D03 5', mRNA sequence
gi|36036116|gb|CA287766.1|CA287766	18.63	38.37	1.04235	6.05584e-09	1.61624e-07	SCSFSD2065F12.g SD2 Saccharum hybrid cultivar (mixed) cDNA clone SCSFSD2065F12 5', mRNA sequence
gi|35096830|gb|CA171882.1|CA171882	48.94	100.67	1.04055	5.69766e-13	2.45062e-11	SCSFSB1068C04.g SB1 Saccharum hybrid cultivar SP80-3280 cDNA clone SCSFSB1068C04 5', mRNA sequence
gi|34977532|gb|CA124224.1|CA124224	10.24	21.04	1.03892	1.79188e-05	0.000260976	SCQGLR1085B04.g LR1 Saccharum hybrid cultivar SP80-3280 cDNA clone SCQGLR1085B04 5', mRNA sequence
gi|36070987|gb|CA299208.1|CA299208	10.85	22.28	1.03805	1.03807e-05	0.000159208	SCRLFL8051C10.g FL8 Saccharum hybrid cultivar (mixed) cDNA clone SCRLFL8051C10 5', mRNA sequence
gi|35206272|gb|CF574946.1|CF574946	53.44	109.54	1.03547	1.95843e-13	9.32227e-12	MCSA141D07 Maturing Sugarcane Stem Lambda ZIPLOX Library (MCS) Saccharum hybrid cultivar Q117 cDNA clone MCSA122C09 5' similar to unknown function, mRNA sequence
gi|35048504|gb|CA147951.1|CA147951	23.75	48.68	1.0354	7.09956e-11	2.42816e-09	SCEZRZ1015B09.g RZ1 Saccharum hybrid cultivar SP80-3280 cDNA clone SCEZRZ1015B09 5', mRNA sequence
gi|35091052|gb|CA169033.1|CA169033	28.46	58.17	1.03134	1.36158e-12	5.45085e-11	SCJFSB1011A10.g SB1 Saccharum hybrid cultivar SP80-3280 cDNA clone SCJFSB1011A10 5', mRNA sequence
gi|36003357|gb|CA278804.1|CA278804	23.55	48.07	1.02941	1.14537e-10	3.80887e-09	SCCCSD2093D01.g SD2 Saccharum hybrid cultivar (mixed) cDNA clone SCCCSD2093D01 5', mRNA sequence
gi|35994201|gb|CA275672.1|CA275672	17.2	35.07	1.02783	3.89102e-08	9.25369e-07	SCCCSD1089C04.g SD1 Saccharum hybrid cultivar (mixed) cDNA clone SCCCSD1089C04 5', mRNA sequence
gi|35006822|gb|CA127188.1|CA127188	35.83	73.03	1.02732	3.42836e-13	1.53153e-11	SCCCLR2003F06.g LR2 Saccharum hybrid cultivar SP80-3280 cDNA clone SCCCLR2003F06 5', mRNA sequence
gi|34967807|gb|CA114500.1|CA114500	9.42	19.18	1.0258	5.07262e-05	0.000663863	SCRFLB1054E06.g LB1 Saccharum hybrid cultivar SP80-3280 cDNA clone SCRFLB1054E06 5', mRNA sequence
gi|35306478|gb|CA236679.1|CA236679	10.24	20.84	1.02514	2.44124e-05	0.000346186	SCMCFL5005B02.g Saccharum officinarum FL5 Saccharum hybrid cultivar (mixed) cDNA clone SCMCFL5005B02 5', mRNA sequence
gi|35947119|gb|CA258816.1|CA258816	10.24	20.84	1.02514	2.44124e-05	0.000346029	SCBGRT3012F07.g RT3 Saccharum hybrid cultivar SP80-3280 cDNA clone SCBGRT3012F07 5', mRNA sequence
gi|35140664|gb|CA193476.1|CA193476	10.85	22.07	1.02439	1.41295e-05	0.000212017	SCCCCL7C01D07.g CL7 Saccharum hybrid cultivar cDNA clone SCCCCL7C01D07 5', mRNA sequence
gi|35204747|gb|CF573421.1|CF573421	12.29	24.96	1.02213	3.9636e-06	6.60798e-05	MCSA070A11 Maturing Sugarcane Stem Lambda ZIPLOX Library (MCS) Saccharum hybrid cultivar Q117 cDNA clone MCSA091H07 5' similar to unknown function, mRNA sequence
gi|33463020|gb|BQ535242.1|BQ535242	80.27	162.97	1.02167	0	0	LEAF3_9_H06 pSL Saccharum hybrid cultivar CP72-2086 cDNA 5', mRNA sequence
gi|34926352|gb|CA074079.1|CA074079	14.13	28.67	1.02078	7.79562e-07	1.50635e-05	SCEQAM1042E12.g AM1 Saccharum hybrid cultivar SP80-3280 cDNA clone SCEQAM1042E12 5', mRNA sequence
gi|34920098|gb|CA068574.1|CA068574	20.68	41.88	1.01803	2.52434e-09	7.08858e-08	SCRUAD1063D08.g AD1 Saccharum hybrid cultivar SP70-1143 cDNA clone SCRUAD1063D08 5', mRNA sequence
gi|35087168|gb|CA167094.1|CA167094	136.17	275.4	1.01612	4.84946e-13	2.10611e-11	SCCCSB1002E11.g SB1 Saccharum hybrid cultivar SP80-3280 cDNA clone SCCCSB1002E11 5', mRNA sequence
gi|35278365|gb|CA222737.1|CA222737	34.2	69.11	1.0149	1.88072e-13	8.97971e-12	SCEZFL4038B12.g FL4 Saccharum hybrid cultivar (mixed) cDNA clone SCEZFL4038B12 5', mRNA sequence
gi|35305895|gb|CA236390.1|CA236390	10.03	20.22	1.01146	3.9813e-05	0.000539116	SCACFL5031D05.g Saccharum officinarum FL5 Saccharum hybrid cultivar (mixed) cDNA clone SCACFL5031D05 5', mRNA sequence
gi|35964431|gb|CA266112.1|CA266112	27.64	55.7	1.01092	8.27916e-12	3.05947e-10	SCJLRT3080B03.g RT3 Saccharum hybrid cultivar SP80-3280 cDNA clone SCJLRT3080B03 5', mRNA sequence
gi|35296321|gb|CA231610.1|CA231610	30.3	61.06	1.01091	7.66054e-13	3.1937e-11	SCQSFL3035G01.g Saccharum officinarum FL3 Saccharum hybrid cultivar (mixed) cDNA clone SCQSFL3035G01 5', mRNA sequence
gi|36002978|gb|CA278678.1|CA278678	28.46	57.35	1.01086	4.13824e-12	1.57586e-10	SCCCSD2091G03.g SD2 Saccharum hybrid cultivar (mixed) cDNA clone SCCCSD2091G03 5', mRNA sequence
gi|35060127|gb|CA153743.1|CA153743	9.42	18.98	1.01068	6.89828e-05	0.000871735	SCVPRZ2035F02.g RZ2 Saccharum hybrid cultivar SP80-3280 cDNA clone SCVPRZ2035F02 5', mRNA sequence
gi|35320215|gb|CA243516.1|CA243516	9.83	19.8	1.01024	4.78098e-05	0.000629388	SCQGFL4072A12.g FL4 Saccharum hybrid cultivar (mixed) cDNA clone SCQGFL4072A12 5', mRNA sequence
gi|35077254|gb|CA162135.1|CA162135	54.67	109.95	1.00803	6.80566e-13	2.8718e-11	SCQSRZ3038A01.g RZ3 Saccharum hybrid cultivar SP80-3280 cDNA clone SCQSRZ3038A01 5', mRNA sequence
gi|166794751|gb|DV731630.1|DV731630	26.62	53.43	1.00514	2.6219e-11	9.35674e-10	SUS01-049-B02-A-014.b Sugarcane mature stem library Saccharum hybrid cultivar CoS 767 cDNA clone SUS01-049-B02-A-014 5', mRNA sequence
gi|36070824|gb|CA299125.1|CA299125	26.21	52.6	1.00495	3.76382e-11	1.32502e-09	SCRLFL8050D06.g FL8 Saccharum hybrid cultivar (mixed) cDNA clone SCRLFL8050D06 5', mRNA sequence
gi|36062072|gb|CA296208.1|CA296208	25.19	50.54	1.00457	9.13012e-11	3.06886e-09	SCAGLV1043C03.g LV1 Saccharum hybrid cultivar (mixed) cDNA clone SCAGLV1043C03 5', mRNA sequence
gi|268784932|gb|CN612032.1|CN612032	19.86	39.81	1.00327	9.36224e-09	2.43418e-07	SUS03-011F-E10-071.b Sugarcane mature stem library Saccharum hybrid cultivar CoS 767 cDNA clone SUS03-011F-E10-071 5', mRNA sequence
gi|35141140|gb|CA193740.1|CA193740	14.54	29.09	1.0005	9.92792e-07	1.86753e-05	SCEPAM1108C06.g AM1 Saccharum hybrid cultivar SP80-3280 cDNA clone SCEPAM1108C06 5', mRNA sequence
gi|36001222|gb|CA278075.1|CA278075	785.88	0.01	-16.262	0	0	SCBFSD2035B03.g SD2 Saccharum hybrid cultivar (mixed) cDNA clone SCBFSD2035B03 5', mRNA sequence
gi|35990824|gb|CA274520.1|CA274520	24.78	0.01	-11.275	5.91134e-37	6.63984e-35	SCACSD1017D11.g SD1 Saccharum hybrid cultivar (mixed) cDNA clone SCACSD1017D11 5', mRNA sequence
gi|33461608|gb|BQ533845.1|BQ533845	12.7	0.01	-10.3106	2.73852e-19	2.02638e-17	LEAF4_28_C09 pSL Saccharum hybrid cultivar CP72-2086 cDNA 5', mRNA sequence
gi|36014330|gb|CA282462.1|CA282462	12.08	0.01	-10.2384	2.1666e-18	1.54462e-16	SCCCSD2001B07.g SD2 Saccharum hybrid cultivar (mixed) cDNA clone SCCCSD2001B07 5', mRNA sequence
gi|34922345|gb|CA070500.1|CA070500	7.37	0.01	-9.52552	1.66901e-11	6.06005e-10	SCUTAD1030F03.g AD1 Saccharum hybrid cultivar SP70-1143 cDNA clone SCUTAD1030F03 5', mRNA sequence
gi|34971519|gb|CA118223.1|CA118223	6.55	0.01	-9.35535	2.63112e-10	8.37506e-09	SCBGLR1095E02.g LR1 Saccharum hybrid cultivar SP80-3280 cDNA clone SCBGLR1095E02 5', mRNA sequence
gi|35975174|gb|CA269722.1|CA269722	3.69	0.01	-8.52748	4.09292e-06	6.80903e-05	SCMCRT3084D04.g RT3 Saccharum hybrid cultivar SP80-3280 cDNA clone SCMCRT3084D04 5', mRNA sequence
gi|35056509|gb|CA151946.1|CA151946	3.28	0.01	-8.35755	1.62508e-05	0.000240497	SCJFRZ2014A10.g RZ2 Saccharum hybrid cultivar SP80-3280 cDNA clone SCJFRZ2014A10 5', mRNA sequence
gi|35008679|gb|CA128121.1|CA128121	2.87	0.01	-8.16491	6.45234e-05	0.000819694	SCAGLR2033F02.g LR2 Saccharum hybrid cultivar SP80-3280 cDNA clone SCAGLR2033F02 5', mRNA sequence
gi|35998230|gb|CA277083.1|CA277083	59.38	0.21	-8.14344	2.1561e-85	4.05581e-83	SCRLSD2012G02.g SD2 Saccharum hybrid cultivar (mixed) cDNA clone SCRLSD2012G02 5', mRNA sequence
gi|36040747|gb|CA289208.1|CA289208	33.79	0.21	-7.33006	3.30924e-48	4.57232e-46	SCEZSD2083D05.g SD2 Saccharum hybrid cultivar (mixed) cDNA clone SCEZSD2083D05 5', mRNA sequence
gi|31072203|gb|BQ479011.1|BQ479011	37.47	0.41	-6.51397	6.96118e-52	1.02052e-49	CDSR-112 CDSR Saccharum officinarum cDNA 5', mRNA sequence
gi|35989329|gb|CA274066.1|CA274066	44.23	0.83	-5.73577	1.28734e-58	2.02002e-56	SCRLSD1012D09.g SD1 Saccharum hybrid cultivar (mixed) cDNA clone SCRLSD1012D09 5', mRNA sequence
gi|35013208|gb|CA130391.1|CA130391	28.05	0.62	-5.49959	5.52972e-37	6.23361e-35	SCCCRT1001D04.g RT1 Saccharum hybrid cultivar SP80-3280 cDNA clone SCCCRT1001D04 5', mRNA sequence
gi|36034301|gb|CA287153.1|CA287153	113.85	2.89	-5.29992	7.59298e-144	1.64652e-141	SCSBSD2058B05.g SD2 Saccharum hybrid cultivar (mixed) cDNA clone SCSBSD2058B05 5', mRNA sequence
gi|36008557|gb|CA280599.1|CA280599	7.58	0.21	-5.17374	1.66884e-10	5.40573e-09	SCVPFL1C11D07.g FL1 Saccharum hybrid cultivar (mixed) cDNA clone SCVPFL1C11D07 5', mRNA sequence
gi|34929144|gb|CA076883.1|CA076883	41.36	1.24	-5.05982	5.59524e-52	8.24137e-50	SCMCAM1105F12.g AM1 Saccharum hybrid cultivar SP80-3280 cDNA clone SCMCAM1105F12 5', mRNA sequence
gi|33465071|gb|BQ537308.1|BQ537308	18.84	0.62	-4.92539	5.19948e-24	4.50997e-22	STEM2_23_E11 pSS Saccharum hybrid cultivar CP72-2086 cDNA 5', mRNA sequence
gi|35039276|gb|CA143362.1|CA143362	30.1	1.03	-4.86905	2.01352e-37	2.31155e-35	SCQSRT2034H04.g RT2 Saccharum hybrid cultivar SP80-3280 cDNA clone SCQSRT2034H04 5', mRNA sequence
gi|33462768|gb|BQ535005.1|BQ535005	23.34	0.83	-4.81355	3.7336e-29	3.66621e-27	LEAF3_7_C06 pSL Saccharum hybrid cultivar CP72-2086 cDNA 5', mRNA sequence
gi|34969958|gb|CA116651.1|CA116651	28.87	1.03	-4.80885	1.03052e-35	1.13707e-33	SCACLR1129A10.g LR1 Saccharum hybrid cultivar SP80-3280 cDNA clone SCACLR1129A10 5', mRNA sequence
gi|36052193|gb|CA292871.1|CA292871	5.53	0.21	-4.71882	1.23513e-07	2.72953e-06	SCRLFL8027F05.g FL8 Saccharum hybrid cultivar (mixed) cDNA clone SCRLFL8027F05 5', mRNA sequence
gi|35024650|gb|CA136045.1|CA136045	5.53	0.21	-4.71882	1.23513e-07	2.7276e-06	SCJLRT1023G04.g RT1 Saccharum hybrid cultivar SP80-3280 cDNA clone SCJLRT1023G04 5', mRNA sequence
gi|35293402|gb|CA230161.1|CA230161	15.77	0.62	-4.66877	9.68348e-20	7.30378e-18	SCJFFL3C03F02.g Saccharum officinarum FL3 Saccharum hybrid cultivar (mixed) cDNA clone SCJFFL3C03F02 5', mRNA sequence
gi|35258249|gb|CA212698.1|CA212698	5.32	0.21	-4.66297	2.37912e-07	5.00272e-06	SCSFAD1115G04.g AD1 Saccharum hybrid cultivar SP70-1143 cDNA clone SCSFAD1115G04 5', mRNA sequence
gi|35045890|gb|CA146647.1|CA146647	5.32	0.21	-4.66297	2.37912e-07	4.99935e-06	SCVPRT2083D03.g RT2 Saccharum hybrid cultivar SP80-3280 cDNA clone SCVPRT2083D03 5', mRNA sequence
gi|35013401|gb|CA130488.1|CA130488	107.3	4.33	-4.63114	2.34888e-126	4.98953e-124	SCCCRT1002E01.g RT1 Saccharum hybrid cultivar SP80-3280 cDNA clone SCCCRT1002E01 5', mRNA sequence
gi|35950880|gb|CA260693.1|CA260693	4.71	0.21	-4.48727	1.68759e-06	3.03203e-05	SCSBRT3039A04.g RT3 Saccharum hybrid cultivar SP80-3280 cDNA clone SCSBRT3039A04 5', mRNA sequence
gi|33462079|gb|BQ534316.1|BQ534316	91.94	4.13	-4.47648	2.54876e-106	5.16802e-104	LEAF4_23_B07 pSL Saccharum hybrid cultivar CP72-2086 cDNA 5', mRNA sequence
gi|268776213|gb|CN608244.1|CN608244	8.8	0.41	-4.42381	3.59402e-11	1.27097e-09	SUL01-024F-B07-057.b Sugarcane leaf whorl library Saccharum hybrid cultivar CoS 767 cDNA clone SUL01-024F-B07-057 5', mRNA sequence
gi|33461449|gb|BQ533686.1|BQ533686	4.5	0.21	-4.42146	3.2334e-06	5.50224e-05	LEAF4_26_F10 pSL Saccharum hybrid cultivar CP72-2086 cDNA 5', mRNA sequence
gi|36037172|gb|CA288095.1|CA288095	17	0.83	-4.35628	2.12632e-20	1.64756e-18	SCEPSD2070A03.g SD2 Saccharum hybrid cultivar (mixed) cDNA clone SCEPSD2070A03 5', mRNA sequence
gi|35993227|gb|CA275352.1|CA275352	4.1	0.21	-4.28716	1.18114e-05	0.000179214	SCBFSD1036G08.b SD1 Saccharum hybrid cultivar (mixed) cDNA clone SCBFSD1036G08 3', mRNA sequence
gi|35310788|gb|CA238826.1|CA238826	44.23	2.27	-4.28426	1.77773e-50	2.5464e-48	SCSBFL5019D04.g Saccharum officinarum FL5 Saccharum hybrid cultivar (mixed) cDNA clone SCSBFL5019D04 5', mRNA sequence
gi|36000548|gb|CA277848.1|CA277848	3.89	0.21	-4.21131	2.25126e-05	0.000321877	SCSBSD2032D03.g SD2 Saccharum hybrid cultivar (mixed) cDNA clone SCSBSD2032D03 5', mRNA sequence
gi|35059754|gb|CA153556.1|CA153556	34.2	1.86	-4.20062	7.59496e-39	9.05192e-37	SCUTRZ2024D01.g RZ2 Saccharum hybrid cultivar SP80-3280 cDNA clone SCUTRZ2024D01 5', mRNA sequence
gi|33464386|gb|BQ536623.1|BQ536623	3.69	0.21	-4.13516	4.28202e-05	0.000576586	STEM4_2_H03 pSS Saccharum hybrid cultivar CP72-2086 cDNA 5', mRNA sequence
gi|36060092|gb|CA295514.1|CA295514	3.69	0.21	-4.13516	4.28202e-05	0.000576338	SCRLLV1024C09.b LV1 Saccharum hybrid cultivar (mixed) cDNA clone SCRLLV1024C09 3', mRNA sequence
gi|36002012|gb|CA278356.1|CA278356	3.69	0.21	-4.13516	4.28202e-05	0.000576089	SCBFSD2038F05.g SD2 Saccharum hybrid cultivar (mixed) cDNA clone SCBFSD2038F05 5', mRNA sequence
gi|35108187|gb|CA177428.1|CA177428	3.69	0.21	-4.13516	4.28202e-05	0.000575841	SCQGST1032F07.g ST1 Saccharum hybrid cultivar SP80-3280 cDNA clone SCQGST1032F07 5', mRNA sequence
gi|35952927|gb|CA261711.1|CA261711	3.69	0.21	-4.13516	4.28202e-05	0.000575593	SCBGLB2012F09.g LB2 Saccharum hybrid cultivar SP80-3280 cDNA clone SCBGLB2012F09 5', mRNA sequence
gi|33461869|gb|BQ534106.1|BQ534106	18.02	1.03	-4.12888	8.00854e-21	6.331e-19	LEAF4_18_A07 pSL Saccharum hybrid cultivar CP72-2086 cDNA 5', mRNA sequence
gi|35058098|gb|CA152732.1|CA152732	6.76	0.41	-4.04333	2.18638e-08	5.42271e-07	SCJFRZ2031D01.g RZ2 Saccharum hybrid cultivar SP80-3280 cDNA clone SCJFRZ2031D01 5', mRNA sequence
gi|36055891|gb|CA294116.1|CA294116	6.76	0.41	-4.04333	2.18638e-08	5.4184e-07	SCSGLV1010C01.b LV1 Saccharum hybrid cultivar (mixed) cDNA clone SCSGLV1010C01 3', mRNA sequence
gi|268784644|gb|DN195265.1|DN195265	96.24	5.98	-4.00842	3.08196e-103	6.12976e-101	SUM01-060F-H01-012.b Sugarcane mature leaf tissue library Saccharum hybrid cultivar CoS 767 cDNA clone SUM01-060F-H01-012 5', mRNA sequence
gi|35122974|gb|CA184824.1|CA184824	6.35	0.41	-3.95306	7.7571e-08	1.76548e-06	SCSBST3094B02.g ST3 Saccharum hybrid cultivar SP80-3280 cDNA clone SCSBST3094B02 5', mRNA sequence
gi|35113345|gb|CA180001.1|CA180001	18.22	1.24	-3.87711	3.4187e-20	2.62937e-18	SCCCST2003A04.g ST2 Saccharum hybrid cultivar cDNA clone SCCCST2003A04 5', mRNA sequence
gi|35030207|gb|CA138832.1|CA138832	9.01	0.62	-3.86119	1.53429e-10	5.00101e-09	SCEQRT2090D12.g RT2 Saccharum hybrid cultivar SP80-3280 cDNA clone SCEQRT2090D12 5', mRNA sequence
gi|35319613|gb|CA243213.1|CA243213	5.53	0.41	-3.75358	9.56198e-07	1.80412e-05	SCBGFL3094C03.g Saccharum officinarum FL3 Saccharum hybrid cultivar (mixed) cDNA clone SCBGFL3094C03 5', mRNA sequence
gi|34937551|gb|CA084240.1|CA084240	8.19	0.62	-3.72352	1.86394e-09	5.31052e-08	SCEQAM2038F10.g AM2 Saccharum hybrid cultivar SP80-3280 cDNA clone SCEQAM2038F10 5', mRNA sequence
gi|35203711|gb|CF572385.1|CF572385	48.53	3.71	-3.70939	7.97344e-50	1.12153e-47	MCSA037H05 Maturing Sugarcane Stem Lambda ZIPLOX Library (MCS) Saccharum hybrid cultivar Q117 cDNA clone MCSA037H05 5' similar to ABAresponsive protein, mRNA sequence
gi|35007835|gb|CA127697.1|CA127697	31.94	2.48	-3.68695	3.76044e-33	3.95365e-31	SCACLR2022B05.g LR2 Saccharum hybrid cultivar SP80-3280 cDNA clone SCACLR2022B05 5', mRNA sequence
gi|35948437|gb|CA259471.1|CA259471	36.45	2.89	-3.65678	2.2415e-37	2.56385e-35	SCPIRT3021G09.g RT3 Saccharum hybrid cultivar SP80-3280 cDNA clone SCPIRT3021G09 5', mRNA sequence
gi|35052274|gb|CA149830.1|CA149830	10.44	0.83	-3.65287	1.31576e-11	4.80539e-10	SCCCRZ2003G01.g RZ2 Saccharum hybrid cultivar SP80-3280 cDNA clone SCCCRZ2003G01 5', mRNA sequence
gi|35999534|gb|CA277515.1|CA277515	18.02	1.44	-3.64546	4.41854e-19	3.25409e-17	SCACSD2018C05.g SD2 Saccharum hybrid cultivar (mixed) cDNA clone SCACSD2018C05 5', mRNA sequence
gi|36075619|gb|CA300792.1|CA300792	83.95	6.81	-3.6238	1.5262e-83	2.81995e-81	SCRLLV1049C03.g LV1 Saccharum hybrid cultivar (mixed) cDNA clone SCRLLV1049C03 5', mRNA sequence
gi|35103756|gb|CA175253.1|CA175253	7.58	0.62	-3.61186	1.19366e-08	3.06021e-07	SCJFST1018A12.g ST1 Saccharum hybrid cultivar SP80-3280 cDNA clone SCJFST1018A12 5', mRNA sequence
gi|35070670|gb|CA158896.1|CA158896	35.01	2.89	-3.59863	1.64152e-35	1.79853e-33	SCEZRZ3100G04.g RZ3 Saccharum hybrid cultivar SP80-3280 cDNA clone SCEZRZ3100G04 5', mRNA sequence
gi|35230409|gb|CA198792.1|CA198792	97.26	8.05	-3.59479	6.61634e-96	1.27532e-93	SCCCST3C12C01.g ST3 Saccharum hybrid cultivar SP80-3280 cDNA clone SCCCST3C12C01 5', mRNA sequence
gi|268784919|gb|CN612019.1|CN612019	14.95	1.24	-3.59173	6.94676e-16	4.57636e-14	SUS03-011F-C12-086.b Sugarcane mature stem library Saccharum hybrid cultivar CoS 767 cDNA clone SUS03-011F-C12-086 5', mRNA sequence
gi|35092482|gb|CA169749.1|CA169749	12.29	1.03	-3.57677	3.23914e-13	1.46588e-11	SCQGSB1066A11.g SB1 Saccharum hybrid cultivar SP80-3280 cDNA clone SCQGSB1066A11 5', mRNA sequence
gi|35041518|gb|CA144477.1|CA144477	43.61	3.71	-3.55517	1.96767e-43	2.50786e-41	SCSFRT2067B03.g RT2 Saccharum hybrid cultivar SP80-3280 cDNA clone SCSFRT2067B03 5', mRNA sequence
gi|35963517|gb|CA265770.1|CA265770	26.41	2.27	-3.54032	8.94818e-27	8.21811e-25	SCJLRT3076D10.g RT3 Saccharum hybrid cultivar SP80-3280 cDNA clone SCJLRT3076D10 5', mRNA sequence
gi|35064701|gb|CA156006.1|CA156006	38.09	3.3	-3.52887	6.94194e-38	8.02848e-36	SCBFRZ3009B01.g RZ3 Saccharum hybrid cultivar SP80-3280 cDNA clone SCBFRZ3009B01 5', mRNA sequence
gi|34954228|gb|CA100921.1|CA100921	4.71	0.41	-3.52203	1.13873e-05	0.0001732	SCCCFL1001C11.g FL1 Saccharum hybrid cultivar (mixed) cDNA clone SCCCFL1001C11 5', mRNA sequence
gi|35995845|gb|CA276255.1|CA276255	106.07	9.49	-3.48246	1.13817e-101	2.24939e-99	SCEPSD2004B06.g SD2 Saccharum hybrid cultivar (mixed) cDNA clone SCEPSD2004B06 5', mRNA sequence
gi|35054808|gb|CA151097.1|CA151097	9.21	0.83	-3.47202	5.2162e-10	1.58908e-08	SCJFRZ2006A09.g RZ2 Saccharum hybrid cultivar SP80-3280 cDNA clone SCJFRZ2006A09 5', mRNA sequence
gi|35994921|gb|CA275933.1|CA275933	4.5	0.41	-3.45623	2.10148e-05	0.000302539	SCCCSD1092G03.g SD1 Saccharum hybrid cultivar (mixed) cDNA clone SCCCSD1092G03 5', mRNA sequence
gi|34924985|gb|CA072798.1|CA072798	52.01	4.74	-3.45583	2.64886e-50	3.77686e-48	SCEPAM1020E05.g AM1 Saccharum hybrid cultivar SP80-3280 cDNA clone SCEPAM1020E05 5', mRNA sequence
gi|35202886|gb|CF571560.1|CF571560	367.96	34.24	-3.42579	0	0	MCS015C04 Maturing Sugarcane Stem Lambda ZIPLOX Library (MCS) Saccharum hybrid cultivar Q117 cDNA clone MCS012G08 5' similar to unknown function, mRNA sequence
gi|35938696|gb|CA254628.1|CA254628	35.22	3.3	-3.41586	3.31118e-34	3.51683e-32	SCBFFL4115D11.g FL4 Saccharum hybrid cultivar (mixed) cDNA clone SCBFFL4115D11 5', mRNA sequence
gi|268787241|gb|DV635729.1|DV635729	21.91	2.06	-3.41087	9.28056e-22	7.50764e-20	SUR01-126-H02-A-016.b Sugarcane root library Saccharum hybrid cultivar CoS 767 cDNA clone SUR01-126-H02-A-016 5', mRNA sequence
gi|35960673|gb|CA264825.1|CA264825	4.3	0.41	-3.39064	3.8664e-05	0.000525837	SCAGRT3047A09.g RT3 Saccharum hybrid cultivar SP80-3280 cDNA clone SCAGRT3047A09 5', mRNA sequence
gi|35010975|gb|CA129269.1|CA129269	4.3	0.41	-3.39064	3.8664e-05	0.000525608	SCRFLR2021E06.g LR2 Saccharum hybrid cultivar SP80-3280 cDNA clone SCRFLR2021E06 5', mRNA sequence
gi|35205024|gb|CF573698.1|CF573698	4.3	0.41	-3.39064	3.8664e-05	0.000525379	MCSA074C05 Maturing Sugarcane Stem Lambda ZIPLOX Library (MCS) Saccharum hybrid cultivar Q117 cDNA clone MCSA098D04 5' similar to unknown function, mRNA sequence
gi|35971524|gb|CA268496.1|CA268496	12.9	1.24	-3.37896	3.0303e-13	1.37936e-11	SCQSRT3055E04.g RT3 Saccharum hybrid cultivar SP80-3280 cDNA clone SCQSRT3055E04 5', mRNA sequence
gi|35075662|gb|CA161351.1|CA161351	4.1	0.41	-3.32193	7.09012e-05	0.000894168	SCMCRZ3067H11.g RZ3 Saccharum hybrid cultivar SP80-3280 cDNA clone SCMCRZ3067H11 5', mRNA sequence
gi|36049913|gb|CA292076.1|CA292076	4.1	0.41	-3.32193	7.09012e-05	0.000893807	SCACFL8020B04.g FL8 Saccharum hybrid cultivar (mixed) cDNA clone SCACFL8020B04 5', mRNA sequence
gi|35043030|gb|CA145231.1|CA145231	4.1	0.41	-3.32193	7.09012e-05	0.000893447	SCSGRT2062G09.g RT2 Saccharum hybrid cultivar SP80-3280 cDNA clone SCSGRT2062G09 5', mRNA sequence
gi|35204552|gb|CF573226.1|CF573226	979.18	101.29	-3.27308	0	0	MCSA066G02 Maturing Sugarcane Stem Lambda ZIPLOX Library (MCS) Saccharum hybrid cultivar Q117 cDNA clone MCSA052F04 5' similar to unknown function, mRNA sequence
gi|35203011|gb|CF571685.1|CF571685	13.92	1.44	-3.27302	8.08108e-14	4.32089e-12	MCS016F11 Maturing Sugarcane Stem Lambda ZIPLOX Library (MCS) Saccharum hybrid cultivar Q117 cDNA clone MCS014H08 5' similar to proteinase inhibitor, mRNA sequence
gi|35315706|gb|CA241270.1|CA241270	5.94	0.62	-3.26012	1.54967e-06	2.81174e-05	SCUTFL3073G03.g Saccharum officinarum FL3 Saccharum hybrid cultivar (mixed) cDNA clone SCUTFL3073G03 5', mRNA sequence
gi|36045787|gb|CA290693.1|CA290693	25.6	2.68	-3.25584	3.16204e-24	2.78135e-22	SCUTSD1028E06.b SD1 Saccharum hybrid cultivar (mixed) cDNA clone SCUTSD1028E06 3', mRNA sequence
gi|35036279|gb|CA141862.1|CA141862	11.67	1.24	-3.23439	1.09555e-11	4.01992e-10	SCJLRT2052C02.b RT2 Saccharum hybrid cultivar SP80-3280 cDNA clone SCJLRT2052C02 3', mRNA sequence
gi|35947688|gb|CA259100.1|CA259100	48.53	5.16	-3.23343	2.07756e-44	2.72579e-42	SCEQRT3016G05.g RT3 Saccharum hybrid cultivar SP80-3280 cDNA clone SCEQRT3016G05 5', mRNA sequence
gi|35135394|gb|CA190837.1|CA190837	13.31	1.44	-3.20837	4.78804e-13	2.08523e-11	SCCCRT1C06G12.g RT1 Saccharum hybrid cultivar SP80-3280 cDNA clone SCCCRT1C06G12 5', mRNA sequence
gi|36009986|gb|CA281080.1|CA281080	5.73	0.62	-3.2082	2.81652e-06	4.85904e-05	SCRFSD1021D04.g SD1 Saccharum hybrid cultivar (mixed) cDNA clone SCRFSD1021D04 5', mRNA sequence
gi|33461371|gb|BQ533608.1|BQ533608	9.42	1.03	-3.19308	1.50229e-09	4.33955e-08	LEAF4_24_H07 pSL Saccharum hybrid cultivar CP72-2086 cDNA 5', mRNA sequence
gi|35059549|gb|CA153454.1|CA153454	26	2.89	-3.16937	4.91996e-24	4.27941e-22	SCUTRZ2023B06.g RZ2 Saccharum hybrid cultivar SP80-3280 cDNA clone SCUTRZ2023B06 5', mRNA sequence
gi|35094094|gb|CA170554.1|CA170554	5.53	0.62	-3.15694	5.10418e-06	8.37536e-05	SCQSSB1058C07.g SB1 Saccharum hybrid cultivar SP80-3280 cDNA clone SCQSSB1058C07 5', mRNA sequence
gi|36063246|gb|CA296545.1|CA296545	5.53	0.62	-3.15694	5.10418e-06	8.37096e-05	SCUTSD1087A10.g SD1 Saccharum hybrid cultivar (mixed) cDNA clone SCUTSD1087A10 5', mRNA sequence
gi|34977197|gb|CA123889.1|CA123889	5.32	0.62	-3.10109	9.22144e-06	0.000144408	SCMCLR1124D12.g LR1 Saccharum hybrid cultivar SP80-3280 cDNA clone SCMCLR1124D12 5', mRNA sequence
gi|35062948|gb|CA155140.1|CA155140	22.93	2.68	-3.09693	6.5586e-21	5.19794e-19	SCACRZ3035E04.g RZ3 Saccharum hybrid cultivar SP80-3280 cDNA clone SCACRZ3035E04 5', mRNA sequence
gi|35204338|gb|CF573012.1|CF573012	31.74	3.71	-3.09681	2.11252e-28	2.0173e-26	MCSA064C10 Maturing Sugarcane Stem Lambda ZIPLOX Library (MCS) Saccharum hybrid cultivar Q117 cDNA clone MCSA055H12 5' similar to unknown function, mRNA sequence
gi|35011833|gb|CA129700.1|CA129700	97.06	11.35	-3.09618	9.01346e-84	1.67532e-81	SCSFLR2031F07.g LR2 Saccharum hybrid cultivar SP80-3280 cDNA clone SCSFLR2031F07 5', mRNA sequence
gi|35030635|gb|CA139044.1|CA139044	8.8	1.03	-3.09486	8.78536e-09	2.2861e-07	SCEQRT2092H01.g RT2 Saccharum hybrid cultivar SP80-3280 cDNA clone SCEQRT2092H01 5', mRNA sequence
gi|35272188|gb|CA219663.1|CA219663	15.56	1.86	-3.06447	1.72673e-14	1.02702e-12	SCSBFL4012A03.g FL4 Saccharum hybrid cultivar (mixed) cDNA clone SCSBFL4012A03 5', mRNA sequence
gi|34937835|gb|CA084524.1|CA084524	8.6	1.03	-3.06169	1.5762e-08	3.95964e-07	SCEZAM2032G07.g AM2 Saccharum hybrid cultivar SP80-3280 cDNA clone SCEZAM2032G07 5', mRNA sequence
gi|35018934|gb|CA133191.1|CA133191	13.72	1.65	-3.05574	7.04112e-13	2.96315e-11	SCEQRT1032C02.g RT1 Saccharum hybrid cultivar SP80-3280 cDNA clone SCEQRT1032C02 5', mRNA sequence
gi|35004922|gb|CA126234.1|CA126234	37.68	4.54	-3.05303	5.0456e-33	5.26936e-31	SCSGLR1045A02.g LR1 Saccharum hybrid cultivar SP80-3280 cDNA clone SCSGLR1045A02 5', mRNA sequence
gi|49454394|gb|CO373079.1|CO373079	100.54	12.17	-3.04637	2.35744e-85	4.40799e-83	MJR011B09 Methyl jasmonate-treated root Lambda ZIPLOX Library (MJR) Saccharum hybrid cultivar Q117 cDNA clone MJR001E06 5' similar to patatin, mRNA sequence
gi|35014436|gb|CA130944.1|CA130944	15.36	1.86	-3.0458	3.0857e-14	1.78104e-12	SCBFRT1066D01.g RT1 Saccharum hybrid cultivar SP80-3280 cDNA clone SCBFRT1066D01 5', mRNA sequence
gi|35270805|gb|CA218983.1|CA218983	5.12	0.62	-3.0458	1.66051e-05	0.000243661	SCJFAD1C12B08.b AD1 Saccharum hybrid cultivar SP70-1143 cDNA clone SCJFAD1C12B08 3', mRNA sequence
gi|35203748|gb|CF572422.1|CF572422	5.12	0.62	-3.0458	1.66051e-05	0.000243547	MCSA038E11 Maturing Sugarcane Stem Lambda ZIPLOX Library (MCS) Saccharum hybrid cultivar Q117 cDNA clone MCSA038E11 5' similar to unknown function, mRNA sequence
gi|33462294|gb|BQ534531.1|BQ534531	17	2.06	-3.04482	1.35959e-15	8.73552e-14	LEAF3_10_C10 pSL Saccharum hybrid cultivar CP72-2086 cDNA 5', mRNA sequence
gi|34977216|gb|CA123908.1|CA123908	13.51	1.65	-3.03349	1.25768e-12	5.07393e-11	SCMCLR1124F11.g LR1 Saccharum hybrid cultivar SP80-3280 cDNA clone SCMCLR1124F11 5', mRNA sequence
gi|35134830|gb|CA190555.1|CA190555	30.3	3.71	-3.02983	1.21665e-26	1.11411e-24	SCCCRT1C03C09.g RT1 Saccharum hybrid cultivar SP80-3280 cDNA clone SCCCRT1C03C09 5', mRNA sequence
gi|35998477|gb|CA277170.1|CA277170	75.76	9.28	-3.02924	2.30138e-64	3.76246e-62	SCRLSD2013H03.g SD2 Saccharum hybrid cultivar (mixed) cDNA clone SCRLSD2013H03 5', mRNA sequence
gi|34974372|gb|CA121064.1|CA121064	23.55	2.89	-3.02659	5.32138e-21	4.22813e-19	SCEQLR1050B01.g LR1 Saccharum hybrid cultivar SP80-3280 cDNA clone SCEQLR1050B01 5', mRNA sequence
gi|268784508|gb|DN195220.1|DN195220	10.03	1.24	-3.01591	1.19954e-09	3.49736e-08	SUM01-060F-A03-017.b Sugarcane mature leaf tissue library Saccharum hybrid cultivar CoS 767 cDNA clone SUM01-060F-A03-017 5', mRNA sequence
gi|36045320|gb|CA290567.1|CA290567	129.21	16.09	-3.00548	9.00928e-108	1.83872e-105	SCUTSD1027G07.g SD1 Saccharum hybrid cultivar (mixed) cDNA clone SCUTSD1027G07 5', mRNA sequence
gi|35252287|gb|CA209713.1|CA209713	8.19	1.03	-2.99122	5.03904e-08	1.17688e-06	SCJLFL1050H09.g FL1 Saccharum hybrid cultivar (mixed) cDNA clone SCJLFL1050H09 5', mRNA sequence
gi|35222534|gb|CA194864.1|CA194864	4.91	0.62	-2.98538	2.97958e-05	0.000411683	SCAGSB1086B07.g SB1 Saccharum hybrid cultivar SP80-3280 cDNA clone SCAGSB1086B07 5', mRNA sequence
gi|36000811|gb|CA277935.1|CA277935	6.55	0.83	-2.98031	1.20845e-06	2.24346e-05	SCSBSD2033D04.g SD2 Saccharum hybrid cultivar (mixed) cDNA clone SCSBSD2033D04 5', mRNA sequence
gi|34957668|gb|CA104361.1|CA104361	6.55	0.83	-2.98031	1.20845e-06	2.24213e-05	SCJFHR1032F05.b HR1 Saccharum hybrid cultivar SP70-1143 cDNA clone SCJFHR1032F05 3', mRNA sequence
gi|34948252|gb|CA094945.1|CA094945	6.55	0.83	-2.98031	1.20845e-06	2.2408e-05	SCCCCL4014E12.g CL4 Saccharum hybrid cultivar cDNA clone SCCCCL4014E12 5', mRNA sequence
gi|36052659|gb|CA293026.1|CA293026	151.32	19.18	-2.97993	7.60466e-125	1.59371e-122	SCAGFL8039F08.g FL8 Saccharum hybrid cultivar (mixed) cDNA clone SCAGFL8039F08 5', mRNA sequence
gi|35982001|gb|CA271794.1|CA271794	11.26	1.44	-2.96707	1.63662e-10	5.31238e-09	SCMCLB2082F03.g LB2 Saccharum hybrid cultivar SP80-3280 cDNA clone SCMCLB2082F03 5', mRNA sequence
gi|35236082|gb|CA201625.1|CA201625	17.4	2.27	-2.93832	1.89538e-15	1.21033e-13	SCRUFL1017C03.g FL1 Saccharum hybrid cultivar (mixed) cDNA clone SCRUFL1017C03 5', mRNA sequence
gi|34966749|gb|CA113442.1|CA113442	6.35	0.83	-2.93557	2.15576e-06	3.79886e-05	SCEZLB1013D06.g LB1 Saccharum hybrid cultivar SP80-3280 cDNA clone SCEZLB1013D06 5', mRNA sequence
gi|35318920|gb|CA242868.1|CA242868	6.35	0.83	-2.93557	2.15576e-06	3.79672e-05	SCSFFL3091F01.g Saccharum officinarum FL3 Saccharum hybrid cultivar (mixed) cDNA clone SCSFFL3091F01 5', mRNA sequence
gi|35208794|gb|CF577468.1|CF577468	14.13	1.86	-2.92539	9.76048e-13	4.01556e-11	MCSA223C03 Maturing Sugarcane Stem Lambda ZIPLOX Library (MCS) Saccharum hybrid cultivar Q117 cDNA clone MCSA039F01 5' similar to unknown function, mRNA sequence
gi|35006761|gb|CA127062.1|CA127062	9.42	1.24	-2.92539	6.76398e-09	1.78238e-07	SCCCLR2003C07.g LR2 Saccharum hybrid cultivar SP80-3280 cDNA clone SCCCLR2003C07 5', mRNA sequence
gi|34928629|gb|CA076356.1|CA076356	9.42	1.24	-2.92539	6.76398e-09	1.78088e-07	SCMCAM1100H11.b AM1 Saccharum hybrid cultivar SP80-3280 cDNA clone SCMCAM1100H11 3', mRNA sequence
gi|35002969|gb|CA125250.1|CA125250	24.78	3.3	-2.90864	3.26968e-21	2.61792e-19	SCRFLR1034B09.g LR1 Saccharum hybrid cultivar SP80-3280 cDNA clone SCRFLR1034B09 5', mRNA sequence
gi|36011672|gb|CA281670.1|CA281670	211.73	28.26	-2.90539	1.40776e-169	3.16251e-167	SCRFSD2019D02.g SD2 Saccharum hybrid cultivar (mixed) cDNA clone SCRFSD2019D02 5', mRNA sequence
gi|34964764|gb|CA111457.1|CA111457	17	2.27	-2.90477	5.92728e-15	3.67233e-13	SCAGLB1070E09.g LB1 Saccharum hybrid cultivar SP80-3280 cDNA clone SCAGLB1070E09 5', mRNA sequence
gi|34972601|gb|CA119293.1|CA119293	6.14	0.83	-2.88706	3.83362e-06	6.41525e-05	SCBGLR1120C02.g LR1 Saccharum hybrid cultivar SP80-3280 cDNA clone SCBGLR1120C02 5', mRNA sequence
gi|34961209|gb|CA107902.1|CA107902	10.65	1.44	-2.88671	9.10628e-10	2.70297e-08	SCSBHR1050H10.g HR1 Saccharum hybrid cultivar SP70-1143 cDNA clone SCSBHR1050H10 5', mRNA sequence
gi|36004357|gb|CA279136.1|CA279136	18.22	2.48	-2.87711	8.18564e-16	5.38115e-14	SCBFRT3095A09.g RT3 Saccharum hybrid cultivar SP80-3280 cDNA clone SCBFRT3095A09 5', mRNA sequence
gi|35324530|gb|CA245668.1|CA245668	34.81	4.74	-2.87654	6.58982e-29	6.39049e-27	SCBGFL5082D05.g Saccharum officinarum FL5 Saccharum hybrid cultivar (mixed) cDNA clone SCBGFL5082D05 5', mRNA sequence
gi|35042050|gb|CA144741.1|CA144741	16.59	2.27	-2.86955	1.84383e-14	1.09251e-12	SCSFRT2070A10.g RT2 Saccharum hybrid cultivar SP80-3280 cDNA clone SCSFRT2070A10 5', mRNA sequence
gi|268784862|gb|DN195392.1|DN195392	91.73	12.58	-2.86626	1.97538e-73	3.40792e-71	SUM01-025F-B05-041.b Sugarcane mature leaf tissue library Saccharum hybrid cultivar CoS 767 cDNA clone SUM01-025F-B05-041 5', mRNA sequence
gi|35007393|gb|CA127474.1|CA127474	58.36	8.05	-2.85792	3.5417e-47	4.76695e-45	SCCCLR2C03C07.g LR2 Saccharum hybrid cultivar SP80-3280 cDNA clone SCCCLR2C03C07 5', mRNA sequence
gi|35114993|gb|CA180826.1|CA180826	16.38	2.27	-2.85117	3.24534e-14	1.85603e-12	SCACST3160C10.g ST3 Saccharum hybrid cultivar SP80-3280 cDNA clone SCACST3160C10 5', mRNA sequence
gi|35002805|gb|CA125171.1|CA125171	75.35	10.52	-2.84047	4.62298e-60	7.32778e-58	SCRFLR1012E06.g LR1 Saccharum hybrid cultivar SP80-3280 cDNA clone SCRFLR1012E06 5', mRNA sequence
gi|35039699|gb|CA143578.1|CA143578	5.94	0.83	-2.83928	6.79484e-06	0.000108474	SCQSRT2036G06.g RT2 Saccharum hybrid cultivar SP80-3280 cDNA clone SCQSRT2036G06 5', mRNA sequence
gi|35119691|gb|CA183181.1|CA183181	71.67	10.11	-2.82559	6.68476e-57	1.03336e-54	SCMCST3168H03.g ST3 Saccharum hybrid cultivar SP80-3280 cDNA clone SCMCST3168H03 5', mRNA sequence
gi|35078974|gb|CA163006.1|CA163006	55.29	7.84	-2.81809	3.91074e-44	5.10949e-42	SCRLRZ3042B09.g RZ3 Saccharum hybrid cultivar SP80-3280 cDNA clone SCRLRZ3042B09 5', mRNA sequence
gi|34968013|gb|CA114706.1|CA114706	10.03	1.44	-2.80018	4.97356e-09	1.34346e-07	SCRFLB1056G06.g LB1 Saccharum hybrid cultivar SP80-3280 cDNA clone SCRFLB1056G06 5', mRNA sequence
gi|34957299|gb|CA103992.1|CA103992	21.5	3.09	-2.79866	6.613e-18	4.64039e-16	SCJFHR1030A06.g HR1 Saccharum hybrid cultivar SP70-1143 cDNA clone SCJFHR1030A06 5', mRNA sequence
gi|35205853|gb|CF574527.1|CF574527	121.22	17.53	-2.78973	8.00974e-94	1.53443e-91	MCSA116E07 Maturing Sugarcane Stem Lambda ZIPLOX Library (MCS) Saccharum hybrid cultivar Q117 cDNA clone MCSA086G01 5' similar to unknown function, mRNA sequence
gi|34916992|gb|CA065468.1|CA065468	5.73	0.83	-2.78735	1.20012e-05	0.000181917	SCBFAD1045F07.g AD1 Saccharum hybrid cultivar SP70-1143 cDNA clone SCBFAD1045F07 5', mRNA sequence
gi|34969785|gb|CA116478.1|CA116478	5.73	0.83	-2.78735	1.20012e-05	0.000181829	SCACLR1126G09.g LR1 Saccharum hybrid cultivar SP80-3280 cDNA clone SCACLR1126G09 5', mRNA sequence
gi|35136491|gb|CA191383.1|CA191383	91.94	13.41	-2.77738	2.99596e-71	5.08434e-69	SCCCRT2C07B10.g RT2 Saccharum hybrid cultivar SP80-3280 cDNA clone SCCCRT2C07B10 5', mRNA sequence
gi|36001823|gb|CA278294.1|CA278294	57.54	8.46	-2.76584	5.31122e-45	6.99781e-43	SCBFSD2037H05.g SD2 Saccharum hybrid cultivar (mixed) cDNA clone SCBFSD2037H05 5', mRNA sequence
gi|35029497|gb|CA138480.1|CA138480	37.47	5.57	-2.74999	1.17112e-29	1.16463e-27	SCEQRT2027A10.g RT2 Saccharum hybrid cultivar SP80-3280 cDNA clone SCEQRT2027A10 5', mRNA sequence
gi|35005851|gb|CA126700.1|CA126700	12.49	1.86	-2.7474	8.93646e-11	3.01025e-09	SCUTLR1058F01.g LR1 Saccharum hybrid cultivar SP80-3280 cDNA clone SCUTLR1058F01 5', mRNA sequence
gi|35059561|gb|CA153460.1|CA153460	40.13	5.98	-2.74646	1.30204e-31	1.32435e-29	SCUTRZ2023B12.g RZ2 Saccharum hybrid cultivar SP80-3280 cDNA clone SCUTRZ2023B12 5', mRNA sequence
gi|35236690|gb|CA201931.1|CA201931	56.72	8.46	-2.74513	4.86334e-44	6.30135e-42	SCSGFL1081A07.g FL1 Saccharum hybrid cultivar (mixed) cDNA clone SCSGFL1081A07 5', mRNA sequence
gi|35132692|gb|CA189512.1|CA189512	11.06	1.65	-2.74481	1.1631e-09	3.40385e-08	SCCCLR1C01E10.g LR1 Saccharum hybrid cultivar SP80-3280 cDNA clone SCCCLR1C01E10 5', mRNA sequence
gi|35125656|gb|CA186158.1|CA186158	5.53	0.83	-2.7361	2.1118e-05	0.000303745	SCSGST3117E11.g ST3 Saccharum hybrid cultivar SP80-3280 cDNA clone SCSGST3117E11 5', mRNA sequence
gi|35948217|gb|CA259362.1|CA259362	5.53	0.83	-2.7361	2.1118e-05	0.000303605	SCEQRT3020C05.g RT3 Saccharum hybrid cultivar SP80-3280 cDNA clone SCEQRT3020C05 5', mRNA sequence
gi|35951440|gb|CA260969.1|CA260969	5.53	0.83	-2.7361	2.1118e-05	0.000303466	SCQGRT3045A02.g RT3 Saccharum hybrid cultivar SP80-3280 cDNA clone SCQGRT3045A02 5', mRNA sequence
gi|35035229|gb|CA141339.1|CA141339	128.59	19.39	-2.72939	3.65732e-97	7.09338e-95	SCJFRT2059G06.b RT2 Saccharum hybrid cultivar SP80-3280 cDNA clone SCJFRT2059G06 3', mRNA sequence
gi|34969398|gb|CA116091.1|CA116091	16.38	2.48	-2.72352	1.27055e-13	6.31756e-12	SCVPLB1020G05.g LB1 Saccharum hybrid cultivar SP80-3280 cDNA clone SCVPLB1020G05 5', mRNA sequence
gi|35030487|gb|CA138970.1|CA138970	55.7	8.46	-2.71895	7.66734e-43	9.69313e-41	SCEQRT2092A02.g RT2 Saccharum hybrid cultivar SP80-3280 cDNA clone SCEQRT2092A02 5', mRNA sequence
gi|35268827|gb|CA217983.1|CA217983	25.8	3.92	-2.71845	1.25858e-20	9.84973e-19	SCRUAD1135H11.g AD1 Saccharum hybrid cultivar SP70-1143 cDNA clone SCRUAD1135H11 5', mRNA sequence
gi|33461586|gb|BQ533823.1|BQ533823	36.65	5.57	-2.71806	1.06713e-28	1.0253e-26	LEAF4_28_B01 pSL Saccharum hybrid cultivar CP72-2086 cDNA 5', mRNA sequence
gi|34939603|gb|CA086296.1|CA086296	6.76	1.03	-2.71438	2.70846e-06	4.69336e-05	SCMCAM2083A01.g AM2 Saccharum hybrid cultivar SP80-3280 cDNA clone SCMCAM2083A01 5', mRNA sequence
gi|34971993|gb|CA118685.1|CA118685	6.76	1.03	-2.71438	2.70846e-06	4.69076e-05	SCBGLR1112D12.g LR1 Saccharum hybrid cultivar SP80-3280 cDNA clone SCBGLR1112D12 5', mRNA sequence
gi|35342039|gb|CA254281.1|CA254281	6.76	1.03	-2.71438	2.70846e-06	4.68816e-05	SCBFFL4112A11.g FL4 Saccharum hybrid cultivar (mixed) cDNA clone SCBFFL4112A11 5', mRNA sequence
gi|35999165|gb|CA277394.1|CA277394	66.34	10.11	-2.7141	1.22593e-50	1.76409e-48	SCACSD2016G01.g SD2 Saccharum hybrid cultivar (mixed) cDNA clone SCACSD2016G01 5', mRNA sequence
gi|35134051|gb|CA190166.1|CA190166	13.51	2.06	-2.71331	2.09802e-11	7.56499e-10	SCCCLR1C09F04.g LR1 Saccharum hybrid cultivar SP80-3280 cDNA clone SCCCLR1C09F04 5', mRNA sequence
gi|35304007|gb|CA235450.1|CA235450	55.29	8.46	-2.70829	2.30306e-42	2.88817e-40	SCCCFL4096D04.g FL4 Saccharum hybrid cultivar (mixed) cDNA clone SCCCFL4096D04 5', mRNA sequence
gi|35237016|gb|CA202094.1|CA202094	102.18	15.68	-2.70412	8.48494e-77	1.4969e-74	SCSBFL1045A10.g FL1 Saccharum hybrid cultivar (mixed) cDNA clone SCSBFL1045A10 5', mRNA sequence
gi|35271061|gb|CA219098.1|CA219098	14.74	2.27	-2.69897	2.83304e-12	1.10719e-10	SCRFAD1116G07.g AD1 Saccharum hybrid cultivar SP70-1143 cDNA clone SCRFAD1116G07 5', mRNA sequence
gi|35067935|gb|CA157549.1|CA157549	14.74	2.27	-2.69897	2.83304e-12	1.10581e-10	SCEZRZ3015E09.g RZ3 Saccharum hybrid cultivar SP80-3280 cDNA clone SCEZRZ3015E09 5', mRNA sequence
gi|35205436|gb|CF574110.1|CF574110	57.33	8.87	-2.69228	1.34056e-43	1.72265e-41	MCSA111B11 Maturing Sugarcane Stem Lambda ZIPLOX Library (MCS) Saccharum hybrid cultivar Q117 cDNA clone MCSA084D11 5' similar to unknown function, mRNA sequence
gi|35056990|gb|CA152182.1|CA152182	13.31	2.06	-2.69179	3.64666e-11	1.28813e-09	SCJFRZ2025G10.g RZ2 Saccharum hybrid cultivar SP80-3280 cDNA clone SCJFRZ2025G10 5', mRNA sequence
gi|35063498|gb|CA155412.1|CA155412	23.96	3.71	-2.69114	4.77592e-19	3.50077e-17	SCACRZ3108E11.g RZ3 Saccharum hybrid cultivar SP80-3280 cDNA clone SCACRZ3108E11 5', mRNA sequence
gi|36023965|gb|CA284976.1|CA284976	10.65	1.65	-2.69032	3.53224e-09	9.70931e-08	SCEPSD1071C05.g SD1 Saccharum hybrid cultivar (mixed) cDNA clone SCEPSD1071C05 5', mRNA sequence
gi|35996944|gb|CA276615.1|CA276615	18.63	2.89	-2.68849	4.09016e-15	2.57499e-13	SCEPSD2008D03.g SD2 Saccharum hybrid cultivar (mixed) cDNA clone SCEPSD2008D03 5', mRNA sequence
gi|34963287|gb|CA109980.1|CA109980	5.32	0.83	-2.68024	3.70132e-05	0.000504925	SCUTHR1063E12.b HR1 Saccharum hybrid cultivar SP70-1143 cDNA clone SCUTHR1063E12 3', mRNA sequence
gi|35948284|gb|CA259394.1|CA259394	49.96	7.84	-2.67185	6.83722e-38	7.93677e-36	SCEQRT3020G03.g RT3 Saccharum hybrid cultivar SP80-3280 cDNA clone SCEQRT3020G03 5', mRNA sequence
gi|268785557|gb|CN612229.1|CN612229	14.33	2.27	-2.65827	8.51984e-12	3.14097e-10	SUS03-027F-C01-002.b Sugarcane mature stem library Saccharum hybrid cultivar CoS 767 cDNA clone SUS03-027F-C01-002 5', mRNA sequence
gi|36069926|gb|CA298808.1|CA298808	29.9	4.74	-2.65719	4.06892e-23	3.40633e-21	SCSFFL8046E10.g FL8 Saccharum hybrid cultivar (mixed) cDNA clone SCSFFL8046E10 5', mRNA sequence
gi|33462115|gb|BQ534352.1|BQ534352	96.03	15.27	-2.65279	8.0592e-71	1.36031e-68	LEAF4_23_E06 pSL Saccharum hybrid cultivar CP72-2086 cDNA 5', mRNA sequence
gi|36035709|gb|CA287630.1|CA287630	50.58	8.05	-2.65151	4.8792e-38	5.70629e-36	SCSFSD2064A04.g SD2 Saccharum hybrid cultivar (mixed) cDNA clone SCSFSD2064A04 5', mRNA sequence
gi|34960475|gb|CA107168.1|CA107168	18.02	2.89	-2.64046	2.11862e-14	1.2412e-12	SCRFHR1006G03.g HR1 Saccharum hybrid cultivar SP70-1143 cDNA clone SCRFHR1006G03 5', mRNA sequence
gi|35057108|gb|CA152238.1|CA152238	10.24	1.65	-2.63368	1.06283e-08	2.74054e-07	SCJFRZ2026E06.g RZ2 Saccharum hybrid cultivar SP80-3280 cDNA clone SCJFRZ2026E06 5', mRNA sequence
gi|34968781|gb|CA115474.1|CA115474	5.12	0.83	-2.62496	6.45994e-05	0.000820326	SCSBLB1034F01.g LB1 Saccharum hybrid cultivar SP80-3280 cDNA clone SCSBLB1034F01 5', mRNA sequence
gi|34977406|gb|CA124098.1|CA124098	5.12	0.83	-2.62496	6.45994e-05	0.000819992	SCQGLR1041E04.g LR1 Saccharum hybrid cultivar SP80-3280 cDNA clone SCQGLR1041E04 5', mRNA sequence
gi|36063998|gb|CA296791.1|CA296791	17.81	2.89	-2.62355	3.6551e-14	2.07895e-12	SCUTSD2084D04.g SD2 Saccharum hybrid cultivar (mixed) cDNA clone SCUTSD2084D04 5', mRNA sequence
gi|35081434|gb|CA164230.1|CA164230	10.03	1.65	-2.60378	1.83686e-08	4.5923e-07	SCSBRZ3118C10.g RZ3 Saccharum hybrid cultivar SP80-3280 cDNA clone SCSBRZ3118C10 5', mRNA sequence
gi|34968537|gb|CA115218.1|CA115218	84.77	14.23	-2.57462	1.11412e-60	1.78408e-58	SCSBLB1031D01.g LB1 Saccharum hybrid cultivar SP80-3280 cDNA clone SCSBLB1031D01 5', mRNA sequence
gi|35280429|gb|CA223757.1|CA223757	7.37	1.24	-2.57132	1.8375e-06	3.2806e-05	SCJFFL1C04F05.b FL1 Saccharum hybrid cultivar (mixed) cDNA clone SCJFFL1C04F05 3', mRNA sequence
gi|35038252|gb|CA142842.1|CA142842	18.22	3.09	-2.55984	4.33134e-14	2.41519e-12	SCMCRT2107E06.g RT2 Saccharum hybrid cultivar SP80-3280 cDNA clone SCMCRT2107E06 5', mRNA sequence
gi|34972127|gb|CA118819.1|CA118819	105.66	17.95	-2.55737	1.11844e-74	1.95108e-72	SCBGLR1114C01.g LR1 Saccharum hybrid cultivar SP80-3280 cDNA clone SCBGLR1114C01 5', mRNA sequence
gi|35960866|gb|CA264903.1|CA264903	20.48	3.51	-2.54467	1.37562e-15	8.82036e-14	SCAGRT3048A11.g RT3 Saccharum hybrid cultivar SP80-3280 cDNA clone SCAGRT3048A11 5', mRNA sequence
gi|35042274|gb|CA144851.1|CA144851	8.4	1.44	-2.54432	4.13164e-07	8.37213e-06	SCSFRT2071D04.g RT2 Saccharum hybrid cultivar SP80-3280 cDNA clone SCSFRT2071D04 5', mRNA sequence
gi|34916985|gb|CA065461.1|CA065461	30.1	5.16	-2.54432	2.94654e-22	2.43409e-20	SCBFAD1045E07.g AD1 Saccharum hybrid cultivar SP70-1143 cDNA clone SCBFAD1045E07 5', mRNA sequence
gi|35009813|gb|CA128689.1|CA128689	27.64	4.74	-2.5438	1.55603e-20	1.21168e-18	SCJLLR2020F04.g LR2 Saccharum hybrid cultivar SP80-3280 cDNA clone SCJLLR2020F04 5', mRNA sequence
gi|36011967|gb|CA281769.1|CA281769	26.41	4.54	-2.54032	1.13229e-19	8.49924e-18	SCRFSD2021E06.g SD2 Saccharum hybrid cultivar (mixed) cDNA clone SCRFSD2021E06 5', mRNA sequence
gi|34965429|gb|CA112122.1|CA112122	52.62	9.08	-2.53485	1.20208e-37	1.3851e-35	SCEPLB1041G12.g LB1 Saccharum hybrid cultivar SP80-3280 cDNA clone SCEPLB1041G12 5', mRNA sequence
gi|35205805|gb|CF574479.1|CF574479	29.9	5.16	-2.5347	5.02958e-22	4.13299e-20	MCSA115H09 Maturing Sugarcane Stem Lambda ZIPLOX Library (MCS) Saccharum hybrid cultivar Q117 cDNA clone MCSA107F08 5' similar to unknown function, mRNA sequence
gi|35018860|gb|CA133154.1|CA133154	5.94	1.03	-2.52782	2.45622e-05	0.000347994	SCEQRT1031G11.g RT1 Saccharum hybrid cultivar SP80-3280 cDNA clone SCEQRT1031G11 5', mRNA sequence
gi|35949058|gb|CA259784.1|CA259784	41.57	7.22	-2.52547	6.3142e-30	6.31946e-28	SCPRRT3026C06.g RT3 Saccharum hybrid cultivar SP80-3280 cDNA clone SCPRRT3026C06 5', mRNA sequence
gi|35002531|gb|CA125047.1|CA125047	67.57	11.76	-2.52249	1.2579e-47	1.71525e-45	SCQSLR1089G08.g LR1 Saccharum hybrid cultivar SP80-3280 cDNA clone SCQSLR1089G08 5', mRNA sequence
gi|36040965|gb|CA289274.1|CA289274	9.42	1.65	-2.51326	9.33386e-08	2.09532e-06	SCCCFL8003B12.g FL8 Saccharum hybrid cultivar (mixed) cDNA clone SCCCFL8003B12 5', mRNA sequence
gi|35010582|gb|CA129073.1|CA129073	37.68	6.6	-2.51326	4.05064e-27	3.76444e-25	SCQGLR2032E10.g LR2 Saccharum hybrid cultivar SP80-3280 cDNA clone SCQGLR2032E10 5', mRNA sequence
gi|35037261|gb|CA142349.1|CA142349	28.26	4.95	-2.51326	1.06119e-20	8.32581e-19	SCMCRT2089H05.g RT2 Saccharum hybrid cultivar SP80-3280 cDNA clone SCMCRT2089H05 5', mRNA sequence
gi|35229772|gb|CA198474.1|CA198474	8.19	1.44	-2.50779	7.08736e-07	1.38146e-05	SCCCAM1C07D05.g AM1 Saccharum hybrid cultivar SP80-3280 cDNA clone SCCCAM1C07D05 5', mRNA sequence
gi|35061051|gb|CA154205.1|CA154205	46.89	8.25	-2.50681	2.71214e-33	2.86112e-31	SCVPRZ2040F02.g RZ2 Saccharum hybrid cultivar SP80-3280 cDNA clone SCVPRZ2040F02 5', mRNA sequence
gi|36000126|gb|CA277709.1|CA277709	36.24	6.39	-2.5037	4.97932e-26	4.50679e-24	SCSBSD2030F05.g SD2 Saccharum hybrid cultivar (mixed) cDNA clone SCSBSD2030F05 5', mRNA sequence
gi|35286888|gb|CA226963.1|CA226963	32.76	5.78	-2.50279	1.10975e-23	9.49397e-22	SCVPFL3046D04.g Saccharum officinarum FL3 Saccharum hybrid cultivar (mixed) cDNA clone SCVPFL3046D04 5', mRNA sequence
gi|35057022|gb|CA152210.1|CA152210	11.67	2.06	-2.50209	2.825e-09	7.89029e-08	SCJFRZ2026A03.g RZ2 Saccharum hybrid cultivar SP80-3280 cDNA clone SCJFRZ2026A03 5', mRNA sequence
gi|35240338|gb|CA203767.1|CA203767	238.34	42.08	-2.50181	4.0109e-162	8.94603e-160	SCSBFL1039C07.g FL1 Saccharum hybrid cultivar (mixed) cDNA clone SCSBFL1039C07 5', mRNA sequence
gi|35045558|gb|CA146478.1|CA146478	78.22	13.82	-2.50078	2.42688e-54	3.67873e-52	SCVPRT2081C12.g RT2 Saccharum hybrid cultivar SP80-3280 cDNA clone SCVPRT2081C12 5', mRNA sequence
gi|36044592|gb|CA290381.1|CA290381	41.77	7.43	-2.49103	1.24319e-29	1.23238e-27	SCUTSD1025D07.g SD1 Saccharum hybrid cultivar (mixed) cDNA clone SCUTSD1025D07 5', mRNA sequence
gi|35957307|gb|CA263644.1|CA263644	6.96	1.24	-2.48875	5.43344e-06	8.85053e-05	SCRLLB2034G10.g LB2 Saccharum hybrid cultivar SP80-3280 cDNA clone SCRLLB2034G10 5', mRNA sequence
gi|35338704|gb|CA252640.1|CA252640	6.96	1.24	-2.48875	5.43344e-06	8.84591e-05	SCVPFL1140D01.g FL1 Saccharum hybrid cultivar (mixed) cDNA clone SCVPFL1140D01 5', mRNA sequence
gi|35007903|gb|CA127729.1|CA127729	13.92	2.48	-2.48875	8.69822e-11	2.93316e-09	SCACLR2022H03.g LR2 Saccharum hybrid cultivar SP80-3280 cDNA clone SCACLR2022H03 5', mRNA sequence
gi|34968334|gb|CA115027.1|CA115027	14.95	2.68	-2.47984	2.00074e-11	7.23092e-10	SCRULB1060G03.g LB1 Saccharum hybrid cultivar SP80-3280 cDNA clone SCRULB1060G03 5', mRNA sequence
gi|35207044|gb|CF575718.1|CF575718	11.47	2.06	-2.47715	4.81744e-09	1.30355e-07	MCSA150G08 Maturing Sugarcane Stem Lambda ZIPLOX Library (MCS) Saccharum hybrid cultivar Q117 cDNA clone MCSA151H03 5' similar to unknown function, mRNA sequence
gi|35029820|gb|CA138640.1|CA138640	5.73	1.03	-2.47589	4.21982e-05	0.000569193	SCEQRT2029A10.g RT2 Saccharum hybrid cultivar SP80-3280 cDNA clone SCEQRT2029A10 5', mRNA sequence
gi|36001458|gb|CA278176.1|CA278176	5.73	1.03	-2.47589	4.21982e-05	0.000568947	SCBFSD2036D02.g SD2 Saccharum hybrid cultivar (mixed) cDNA clone SCBFSD2036D02 5', mRNA sequence
gi|36003102|gb|CA278719.1|CA278719	40.13	7.22	-2.47461	2.57844e-28	2.45471e-26	SCCCSD2092C04.g SD2 Saccharum hybrid cultivar (mixed) cDNA clone SCCCSD2092C04 5', mRNA sequence
gi|36021855|gb|CA284286.1|CA284286	7.99	1.44	-2.47213	1.2118e-06	2.24568e-05	SCSFSD1064F08.b SD1 Saccharum hybrid cultivar (mixed) cDNA clone SCSFSD1064F08 3', mRNA sequence
gi|35271820|gb|CA219479.1|CA219479	13.72	2.48	-2.46787	1.4807e-10	4.83645e-09	SCSBFL4011E04.g FL4 Saccharum hybrid cultivar (mixed) cDNA clone SCSBFL4011E04 5', mRNA sequence
gi|36046260|gb|CA290878.1|CA290878	26.21	4.74	-2.46716	6.42126e-19	4.6739e-17	SCUTSD2025A06.g SD2 Saccharum hybrid cultivar (mixed) cDNA clone SCUTSD2025A06 5', mRNA sequence
gi|35208300|gb|CF576974.1|CF576974	57.95	10.52	-2.46167	5.75766e-40	7.023e-38	MCSA207A01 Maturing Sugarcane Stem Lambda ZIPLOX Library (MCS) Saccharum hybrid cultivar Q117 cDNA clone MCSA185C12 5' similar to serine Cpalmitoyltransferase, mRNA sequence
gi|35305641|gb|CA236274.1|CA236274	32.76	5.98	-2.45372	3.649e-23	3.07126e-21	SCMCFL5013G11.g Saccharum officinarum FL5 Saccharum hybrid cultivar (mixed) cDNA clone SCMCFL5013G11 5', mRNA sequence
gi|35281136|gb|CA224113.1|CA224113	41.77	7.63	-2.45271	4.0744e-29	3.98831e-27	SCJFFL1C07G03.g FL1 Saccharum hybrid cultivar (mixed) cDNA clone SCJFFL1C07G03 5', mRNA sequence
gi|35946378|gb|CA258444.1|CA258444	6.76	1.24	-2.44668	9.29136e-06	0.000145284	SCCCRT3007C12.g RT3 Saccharum hybrid cultivar SP80-3280 cDNA clone SCCCRT3007C12 5', mRNA sequence
gi|35011843|gb|CA129705.1|CA129705	60.61	11.14	-2.44381	2.15004e-41	2.67479e-39	SCSFLR2031G01.g LR2 Saccharum hybrid cultivar SP80-3280 cDNA clone SCSFLR2031G01 5', mRNA sequence
gi|36062424|gb|CA296307.1|CA296307	64.91	11.96	-2.44022	3.92762e-44	5.11016e-42	SCUTSD1084H10.g SD1 Saccharum hybrid cultivar (mixed) cDNA clone SCUTSD1084H10 5', mRNA sequence
gi|34936774|gb|CA083463.1|CA083463	10.03	1.86	-2.43095	6.13702e-08	1.41637e-06	SCEPAM2014A10.g AM2 Saccharum hybrid cultivar SP80-3280 cDNA clone SCEPAM2014A10 5', mRNA sequence
gi|33462966|gb|BQ535203.1|BQ535203	18.84	3.51	-2.42426	9.60408e-14	5.0234e-12	LEAF3_9_D03 pSL Saccharum hybrid cultivar CP72-2086 cDNA 5', mRNA sequence
gi|35301984|gb|CA234433.1|CA234433	26.41	4.95	-2.41558	1.22158e-18	8.74885e-17	SCJLSB1060G11.g SB1 Saccharum hybrid cultivar SP80-3280 cDNA clone SCJLSB1060G11 5', mRNA sequence
gi|34946387|gb|CA093080.1|CA093080	16.38	3.09	-2.40626	5.1492e-12	1.94424e-10	SCCCCL2001G07.b CL2 Saccharum hybrid cultivar cDNA clone SCCCCL2001G07 3', mRNA sequence
gi|33461207|gb|BQ533444.1|BQ533444	6.55	1.24	-2.40115	1.58256e-05	0.00023476	LEAF4_22_A09 pSL Saccharum hybrid cultivar CP72-2086 cDNA 5', mRNA sequence
gi|35319218|gb|CA243016.1|CA243016	75.15	14.23	-2.40084	6.576e-50	9.33374e-48	SCSFFL3092E10.g Saccharum officinarum FL3 Saccharum hybrid cultivar (mixed) cDNA clone SCSFFL3092E10 5', mRNA sequence
gi|34964447|gb|CA111140.1|CA111140	51.19	9.7	-2.39981	1.67098e-34	1.78692e-32	SCACLB1046C01.g LB1 Saccharum hybrid cultivar SP80-3280 cDNA clone SCACLB1046C01 5', mRNA sequence
gi|35022160|gb|CA134792.1|CA134792	7.58	1.44	-2.39613	3.50616e-06	5.91802e-05	SCJLRT1006H05.g RT1 Saccharum hybrid cultivar SP80-3280 cDNA clone SCJLRT1006H05 5', mRNA sequence
gi|35997285|gb|CA276727.1|CA276727	36.86	7.01	-2.39457	3.47778e-25	3.10278e-23	SCRLSD2009F07.g SD2 Saccharum hybrid cultivar (mixed) cDNA clone SCRLSD2009F07 5', mRNA sequence
gi|36015670|gb|CA282894.1|CA282894	36.86	7.01	-2.39457	3.47778e-25	3.09394e-23	SCQGSD1047D02.g SD1 Saccharum hybrid cultivar (mixed) cDNA clone SCQGSD1047D02 5', mRNA sequence
gi|35031045|gb|CA139249.1|CA139249	161.76	30.94	-2.38631	9.5718e-105	1.91596e-102	SCEQRT2095E01.g RT2 Saccharum hybrid cultivar SP80-3280 cDNA clone SCEQRT2095E01 5', mRNA sequence
gi|268801305|gb|DN235897.1|DN235897	58.97	11.35	-2.37729	4.35568e-39	5.23117e-37	SUR01-053F-E04-023.b Sugarcane root library Saccharum hybrid cultivar CoS 767 cDNA clone SUR01-053F-E04-023 5', mRNA sequence
gi|35248955|gb|CA208047.1|CA208047	18.22	3.51	-2.37598	4.60116e-13	2.00665e-11	SCMCSB1111D12.g SB1 Saccharum hybrid cultivar SP80-3280 cDNA clone SCMCSB1111D12 5', mRNA sequence
gi|34934157|gb|CA081209.1|CA081209	14.95	2.89	-2.371	6.36538e-11	2.19146e-09	SCACAM2043D09.g AM2 Saccharum hybrid cultivar SP80-3280 cDNA clone SCACAM2043D09 5', mRNA sequence
gi|34968165|gb|CA114858.1|CA114858	9.62	1.86	-2.37073	1.75908e-07	3.77778e-06	SCRULB1058F09.g LB1 Saccharum hybrid cultivar SP80-3280 cDNA clone SCRULB1058F09 5', mRNA sequence
gi|35996861|gb|CA276587.1|CA276587	122.65	23.72	-2.37037	3.18574e-79	5.75017e-77	SCEPSD2008A09.g SD2 Saccharum hybrid cultivar (mixed) cDNA clone SCEPSD2008A09 5', mRNA sequence
gi|35117542|gb|CA182105.1|CA182105	15.97	3.09	-2.36969	1.46055e-11	5.3217e-10	SCBGST3106B07.g ST3 Saccharum hybrid cultivar SP80-3280 cDNA clone SCBGST3106B07 5', mRNA sequence
gi|35286315|gb|CA226687.1|CA226687	57.54	11.14	-2.36882	5.20292e-38	6.06218e-36	SCVPFL3045C07.g Saccharum officinarum FL3 Saccharum hybrid cultivar (mixed) cDNA clone SCVPFL3045C07 5', mRNA sequence
gi|35266391|gb|CA216764.1|CA216764	63.89	12.38	-2.36758	5.2265e-42	6.52811e-40	SCSFST1067D11.g ST1 Saccharum hybrid cultivar SP80-3280 cDNA clone SCSFST1067D11 5', mRNA sequence
gi|35047859|gb|CA147630.1|CA147630	22.32	4.33	-2.3659	1.31348e-15	8.47414e-14	SCEPRZ1011C07.g RZ1 Saccharum hybrid cultivar SP80-3280 cDNA clone SCEPRZ1011C07 5', mRNA sequence
gi|35254932|gb|CA211028.1|CA211028	7.37	1.44	-2.3556	5.93126e-06	9.56661e-05	SCEPSB1134G09.g SB1 Saccharum hybrid cultivar SP80-3280 cDNA clone SCEPSB1134G09 5', mRNA sequence
gi|35062512|gb|CA154924.1|CA154924	29.49	5.78	-2.35108	4.79388e-20	3.66896e-18	SCCCRZ3004H06.g RZ3 Saccharum hybrid cultivar SP80-3280 cDNA clone SCCCRZ3004H06 5', mRNA sequence
gi|34937052|gb|CA083741.1|CA083741	128.39	25.17	-2.35076	4.71596e-82	8.61173e-80	SCEPAM2054B05.g AM2 Saccharum hybrid cultivar SP80-3280 cDNA clone SCEPAM2054B05 5', mRNA sequence
gi|35206360|gb|CF575034.1|CF575034	23.14	4.54	-2.34962	5.10174e-16	3.38231e-14	MCSA142D07 Maturing Sugarcane Stem Lambda ZIPLOX Library (MCS) Saccharum hybrid cultivar Q117 cDNA clone MCSA123H08 5' similar to unknown function, mRNA sequence
gi|35286699|gb|CA226868.1|CA226868	78.63	15.47	-2.34561	9.07774e-51	1.31232e-48	SCRLFL3009H12.g Saccharum officinarum FL3 Saccharum hybrid cultivar (mixed) cDNA clone SCRLFL3009H12 5', mRNA sequence
gi|34921115|gb|CA069591.1|CA069591	17.81	3.51	-2.34314	1.29667e-12	5.21777e-11	SCSFAD1071C06.g AD1 Saccharum hybrid cultivar SP70-1143 cDNA clone SCSFAD1071C06 5', mRNA sequence
gi|34970704|gb|CA117396.1|CA117396	38.7	7.63	-2.34258	9.82528e-26	8.81621e-24	SCBFLR1039C09.g LR1 Saccharum hybrid cultivar SP80-3280 cDNA clone SCBFLR1039C09 5', mRNA sequence
gi|35289958|gb|CA228441.1|CA228441	20.89	4.13	-2.3386	1.59382e-14	9.5342e-13	SCJLFL3018A07.g Saccharum officinarum FL3 Saccharum hybrid cultivar (mixed) cDNA clone SCJLFL3018A07 5', mRNA sequence
gi|34935265|gb|CA082264.1|CA082264	13.51	2.68	-2.33372	7.84784e-10	2.34504e-08	SCAGAM2125B06.g AM2 Saccharum hybrid cultivar SP80-3280 cDNA clone SCAGAM2125B06 5', mRNA sequence
gi|35259025|gb|CA213084.1|CA213084	73.71	14.65	-2.33096	2.2948e-47	3.10205e-45	SCQGSB1137B06.g SB1 Saccharum hybrid cultivar SP80-3280 cDNA clone SCQGSB1137B06 5', mRNA sequence
gi|33460971|gb|BQ533208.1|BQ533208	196.78	39.19	-2.32803	2.33238e-123	4.85539e-121	LEAF4_17_E02 pSL Saccharum hybrid cultivar CP72-2086 cDNA 5', mRNA sequence
gi|268782572|gb|DN194930.1|DN194930	41.36	8.25	-2.32577	3.4981e-27	3.26065e-25	SUM01-022F-D12-094.b Sugarcane mature leaf tissue library Saccharum hybrid cultivar CoS 767 cDNA clone SUM01-022F-D12-094 5', mRNA sequence
gi|36034126|gb|CA287094.1|CA287094	122.86	24.55	-2.32322	1.65314e-77	2.94977e-75	SCSBSD2057D03.g SD2 Saccharum hybrid cultivar (mixed) cDNA clone SCSBSD2057D03 5', mRNA sequence
gi|34951496|gb|CA098189.1|CA098189	98.08	19.6	-2.32311	3.19224e-62	5.19171e-60	SCMCCL6055B09.g CL6 Saccharum hybrid cultivar SP80-3280 cDNA clone SCMCCL6055B09 5', mRNA sequence
gi|36038891|gb|CA288657.1|CA288657	7.17	1.44	-2.3159	9.99476e-06	0.000154122	SCEQSD2076F04.g SD2 Saccharum hybrid cultivar (mixed) cDNA clone SCEQSD2076F04 5', mRNA sequence
gi|34964157|gb|CA110850.1|CA110850	8.19	1.65	-2.3114	2.22354e-06	3.8985e-05	SCCCLB1002C02.g LB1 Saccharum hybrid cultivar SP80-3280 cDNA clone SCCCLB1002C02 5', mRNA sequence
gi|35284290|gb|CA225685.1|CA225685	56.31	11.35	-2.3107	3.41556e-36	3.78207e-34	SCRLFL4058D07.g FL4 Saccharum hybrid cultivar (mixed) cDNA clone SCRLFL4058D07 5', mRNA sequence
gi|35206989|gb|CF575663.1|CF575663	14.33	2.89	-2.3099	3.0025e-10	9.47989e-09	MCSA150B08 Maturing Sugarcane Stem Lambda ZIPLOX Library (MCS) Saccharum hybrid cultivar Q117 cDNA clone MCSA151A09 5' similar to unknown function, mRNA sequence
gi|34968076|gb|CA114769.1|CA114769	12.29	2.48	-2.30907	5.76704e-09	1.54179e-07	SCRULB1057F02.g LB1 Saccharum hybrid cultivar SP80-3280 cDNA clone SCRULB1057F02 5', mRNA sequence
gi|35230901|gb|CA199038.1|CA199038	6.14	1.24	-2.3079	4.53288e-05	0.000604629	SCAGFL1089B09.g FL1 Saccharum hybrid cultivar (mixed) cDNA clone SCAGFL1089B09 5', mRNA sequence
gi|34964045|gb|CA110738.1|CA110738	6.14	1.24	-2.3079	4.53288e-05	0.000604371	SCVPHR1096G05.g HR1 Saccharum hybrid cultivar SP70-1143 cDNA clone SCVPHR1096G05 5', mRNA sequence
gi|35977578|gb|CA270544.1|CA270544	6.14	1.24	-2.3079	4.53288e-05	0.000604113	SCQSLB2055D10.g LB2 Saccharum hybrid cultivar SP80-3280 cDNA clone SCQSLB2055D10 5', mRNA sequence
gi|35203720|gb|CF572394.1|CF572394	78.01	15.88	-2.29645	3.7804e-49	5.29358e-47	MCSA038A09 Maturing Sugarcane Stem Lambda ZIPLOX Library (MCS) Saccharum hybrid cultivar Q117 cDNA clone MCSA038A09 5' similar to unknown function, mRNA sequence
gi|34956279|gb|CA102972.1|CA102972	27.23	5.57	-2.28945	4.4418e-18	3.14512e-16	SCEQHR1080E07.g HR1 Saccharum hybrid cultivar SP70-1143 cDNA clone SCEQHR1080E07 5', mRNA sequence
gi|36024981|gb|CA285198.1|CA285198	11.06	2.27	-2.28459	4.2458e-08	1.00668e-06	SCEQSD1074A04.g SD1 Saccharum hybrid cultivar (mixed) cDNA clone SCEQSD1074A04 5', mRNA sequence
gi|36066270|gb|CA297556.1|CA297556	54.26	11.14	-2.28414	1.84055e-34	1.96154e-32	SCCCSD2C02A06.g SD2 Saccharum hybrid cultivar (mixed) cDNA clone SCCCSD2C02A06 5', mRNA sequence
gi|34924796|gb|CA072645.1|CA072645	56.11	11.55	-2.28037	1.68003e-35	1.83428e-33	SCEPAM1018G02.g AM1 Saccharum hybrid cultivar SP80-3280 cDNA clone SCEPAM1018G02 5', mRNA sequence
gi|33462098|gb|BQ534335.1|BQ534335	27.03	5.57	-2.27881	7.37998e-18	5.16698e-16	LEAF4_23_D01 pSL Saccharum hybrid cultivar CP72-2086 cDNA 5', mRNA sequence
gi|35111900|gb|CA179280.1|CA179280	7.99	1.65	-2.27573	3.72714e-06	6.25719e-05	SCSGST1071E09.g ST1 Saccharum hybrid cultivar SP80-3280 cDNA clone SCSGST1071E09 5', mRNA sequence
gi|35003520|gb|CA125525.1|CA125525	54.88	11.35	-2.27359	1.18628e-34	1.27734e-32	SCRLLR1059A03.g LR1 Saccharum hybrid cultivar SP80-3280 cDNA clone SCRLLR1059A03 5', mRNA sequence
gi|35951318|gb|CA260908.1|CA260908	36.86	7.63	-2.2723	9.61662e-24	8.27241e-22	SCQGRT3043F06.g RT3 Saccharum hybrid cultivar SP80-3280 cDNA clone SCQGRT3043F06 5', mRNA sequence
gi|35243884|gb|CA205507.1|CA205507	28.87	5.98	-2.27135	6.62664e-19	4.81217e-17	SCSFSB1105D10.g SB1 Saccharum hybrid cultivar SP80-3280 cDNA clone SCSFSB1105D10 5', mRNA sequence
gi|35303699|gb|CA235297.1|CA235297	144.15	29.91	-2.26887	4.18024e-88	7.91104e-86	SCCCFL4094E11.g FL4 Saccharum hybrid cultivar (mixed) cDNA clone SCCCFL4094E11 5', mRNA sequence
gi|35046535|gb|CA146969.1|CA146969	13.92	2.89	-2.26802	8.35342e-10	2.4866e-08	SCCCRZ1003A06.g RZ1 Saccharum hybrid cultivar SP80-3280 cDNA clone SCCCRZ1003A06 5', mRNA sequence
gi|35099900|gb|CA173355.1|CA173355	110.98	23.1	-2.26433	4.63344e-68	7.7371e-66	SCUTSB1075A11.g SB1 Saccharum hybrid cultivar SP80-3280 cDNA clone SCUTSB1075A11 5', mRNA sequence
gi|35121681|gb|CA184174.1|CA184174	99.11	20.63	-2.26429	5.7626e-61	9.27541e-59	SCRFST3143B12.g ST3 Saccharum hybrid cultivar SP80-3280 cDNA clone SCRFST3143B12 5', mRNA sequence
gi|35205586|gb|CF574260.1|CF574260	5.94	1.24	-2.26012	7.61914e-05	0.00095052	MCSA113B09 Maturing Sugarcane Stem Lambda ZIPLOX Library (MCS) Saccharum hybrid cultivar Q117 cDNA clone MCSA104H10 5' similar to tRNA synthetase, mRNA sequence
gi|35206382|gb|CF575056.1|CF575056	27.64	5.78	-2.25762	4.7203e-18	3.33475e-16	MCSA142F10 Maturing Sugarcane Stem Lambda ZIPLOX Library (MCS) Saccharum hybrid cultivar Q117 cDNA clone MCSA124D04 5' similar to cysteine proteinase inhibitor, mRNA sequence
gi|34965270|gb|CA111963.1|CA111963	10.85	2.27	-2.25693	7.07992e-08	1.61843e-06	SCCCLB1025F02.g LB1 Saccharum hybrid cultivar SP80-3280 cDNA clone SCCCLB1025F02 5', mRNA sequence
gi|36012339|gb|CA281889.1|CA281889	9.83	2.06	-2.25455	3.13204e-07	6.45978e-06	SCRFSD2023A04.g SD2 Saccharum hybrid cultivar (mixed) cDNA clone SCRFSD2023A04 5', mRNA sequence
gi|34975539|gb|CA122231.1|CA122231	19.66	4.13	-2.25105	3.40504e-13	1.52767e-11	SCJFLR1017D02.g LR1 Saccharum hybrid cultivar SP80-3280 cDNA clone SCJFLR1017D02 5', mRNA sequence
gi|35947903|gb|CA259207.1|CA259207	122.24	25.79	-2.24483	4.87786e-74	8.462e-72	SCEQRT3018B06.g RT3 Saccharum hybrid cultivar SP80-3280 cDNA clone SCEQRT3018B06 5', mRNA sequence
gi|36067777|gb|CA298098.1|CA298098	8.8	1.86	-2.2422	1.39213e-06	2.54661e-05	SCMCFL8029F02.g FL8 Saccharum hybrid cultivar (mixed) cDNA clone SCMCFL8029F02 5', mRNA sequence
gi|35049502|gb|CA148451.1|CA148451	8.8	1.86	-2.2422	1.39213e-06	2.54512e-05	SCJFRZ1007B10.g RZ1 Saccharum hybrid cultivar SP80-3280 cDNA clone SCJFRZ1007B10 5', mRNA sequence
gi|35301830|gb|CA234356.1|CA234356	62.45	13.2	-2.24216	1.43752e-38	1.70031e-36	SCCCRZ3097H01.g RZ3 Saccharum hybrid cultivar SP80-3280 cDNA clone SCCCRZ3097H01 5', mRNA sequence
gi|35057546|gb|CA152455.1|CA152455	22.32	4.74	-2.23538	1.15625e-14	6.97008e-13	SCJFRZ2029B02.g RZ2 Saccharum hybrid cultivar SP80-3280 cDNA clone SCJFRZ2029B02 5', mRNA sequence
gi|35304393|gb|CA235642.1|CA235642	9.62	2.06	-2.22339	5.20806e-07	1.0319e-05	SCSBFL5020G12.g Saccharum officinarum FL5 Saccharum hybrid cultivar (mixed) cDNA clone SCSBFL5020G12 5', mRNA sequence
gi|35202123|gb|CF570797.1|CF570797	30.71	6.6	-2.21817	1.71138e-19	1.27237e-17	MCS005G05 Maturing Sugarcane Stem Lambda ZIPLOX Library (MCS) Saccharum hybrid cultivar Q117 cDNA clone MCS007C06 5' similar to unknown function, mRNA sequence
gi|35320868|gb|CA243843.1|CA243843	71.87	15.47	-2.21592	1.56859e-43	2.0074e-41	SCQGFL4076E04.g FL4 Saccharum hybrid cultivar (mixed) cDNA clone SCQGFL4076E04 5', mRNA sequence
gi|33461054|gb|BQ533291.1|BQ533291	44.02	9.49	-2.21368	3.0526e-27	2.85391e-25	LEAF4_19_D02 pSL Saccharum hybrid cultivar CP72-2086 cDNA 5', mRNA sequence
gi|35282128|gb|CA224605.1|CA224605	101.36	21.87	-2.21246	1.31313e-60	2.09203e-58	SCCCST3C09B07.g ST3 Saccharum hybrid cultivar SP80-3280 cDNA clone SCCCST3C09B07 5', mRNA sequence
gi|35946684|gb|CA258595.1|CA258595	11.47	2.48	-2.20945	4.42862e-08	1.04368e-06	SCCCRT3009E04.g RT3 Saccharum hybrid cultivar SP80-3280 cDNA clone SCCCRT3009E04 5', mRNA sequence
gi|36000918|gb|CA277971.1|CA277971	20.89	4.54	-2.20205	1.35881e-13	6.73495e-12	SCSBSD2033G10.g SD2 Saccharum hybrid cultivar (mixed) cDNA clone SCSBSD2033G10 5', mRNA sequence
gi|35259628|gb|CA213386.1|CA213386	10.44	2.27	-2.20136	1.95132e-07	4.16487e-06	SCQGSB1141B06.g SB1 Saccharum hybrid cultivar SP80-3280 cDNA clone SCQGSB1141B06 5', mRNA sequence
gi|35961448|gb|CA265097.1|CA265097	25.6	5.57	-2.20039	2.48972e-16	1.66833e-14	SCAGRT3050H05.g RT3 Saccharum hybrid cultivar SP80-3280 cDNA clone SCAGRT3050H05 5', mRNA sequence
gi|35295234|gb|CA231067.1|CA231067	7.58	1.65	-2.19973	1.03521e-05	0.000159003	SCQSFL3030G03.g Saccharum officinarum FL3 Saccharum hybrid cultivar (mixed) cDNA clone SCQSFL3030G03 5', mRNA sequence
gi|34974594|gb|CA121286.1|CA121286	7.58	1.65	-2.19973	1.03521e-05	0.000158925	SCEQLR1093A03.g LR1 Saccharum hybrid cultivar SP80-3280 cDNA clone SCEQLR1093A03 5', mRNA sequence
gi|268791192|gb|DV638348.1|DV638348	7.58	1.65	-2.19973	1.03521e-05	0.000158847	SUR01-153-A07-A-049.b Sugarcane root library Saccharum hybrid cultivar CoS 767 cDNA clone SUR01-153-A07-A-049 5', mRNA sequence
gi|35319814|gb|CA243316.1|CA243316	33.99	7.43	-2.19368	3.73532e-21	2.9831e-19	SCBGFL3095E02.g Saccharum officinarum FL3 Saccharum hybrid cultivar (mixed) cDNA clone SCBGFL3095E02 5', mRNA sequence
gi|36032091|gb|CA286408.1|CA286408	9.42	2.06	-2.19308	8.63152e-07	1.65863e-05	SCBGSD2049B02.g SD2 Saccharum hybrid cultivar (mixed) cDNA clone SCBGSD2049B02 5', mRNA sequence
gi|36053768|gb|CA293384.1|CA293384	37.68	8.25	-2.19133	3.02536e-23	2.55324e-21	SCAGFL8043G05.g FL8 Saccharum hybrid cultivar (mixed) cDNA clone SCAGFL8043G05 5', mRNA sequence
gi|35025543|gb|CA136491.1|CA136491	32.97	7.22	-2.19108	1.59712e-20	1.24059e-18	SCQGRT1043B11.g RT1 Saccharum hybrid cultivar SP80-3280 cDNA clone SCQGRT1043B11 5', mRNA sequence
gi|35065307|gb|CA156271.1|CA156271	38.5	8.46	-2.18613	1.16346e-23	9.92625e-22	SCEPRZ3046C05.g RZ3 Saccharum hybrid cultivar SP80-3280 cDNA clone SCEPRZ3046C05 5', mRNA sequence
gi|34971610|gb|CA118302.1|CA118302	35.63	7.84	-2.18417	5.51406e-22	4.50738e-20	SCBGLR1096C09.g LR1 Saccharum hybrid cultivar SP80-3280 cDNA clone SCBGLR1096C09 5', mRNA sequence
gi|34941183|gb|CA087876.1|CA087876	11.26	2.48	-2.18279	7.32148e-08	1.66998e-06	SCQSAM2099F10.g AM2 Saccharum hybrid cultivar SP80-3280 cDNA clone SCQSAM2099F10 5', mRNA sequence
gi|35271112|gb|CA219124.1|CA219124	31.74	7.01	-2.17882	1.12075e-19	8.43287e-18	SCRFAD1117A09.g AD1 Saccharum hybrid cultivar SP70-1143 cDNA clone SCRFAD1117A09 5', mRNA sequence
gi|35998530|gb|CA277187.1|CA277187	37.27	8.25	-2.17555	8.13688e-23	6.77553e-21	SCACSD2014B01.g SD2 Saccharum hybrid cultivar (mixed) cDNA clone SCACSD2014B01 5', mRNA sequence
gi|33464878|gb|BQ537115.1|BQ537115	8.4	1.86	-2.17509	3.8361e-06	6.41596e-05	STEM2_20_E03 pSS Saccharum hybrid cultivar CP72-2086 cDNA 5', mRNA sequence
gi|35057879|gb|CA152622.1|CA152622	8.4	1.86	-2.17509	3.8361e-06	6.41253e-05	SCJFRZ2030A12.b RZ2 Saccharum hybrid cultivar SP80-3280 cDNA clone SCJFRZ2030A12 3', mRNA sequence
gi|36011275|gb|CA281540.1|CA281540	8.4	1.86	-2.17509	3.8361e-06	6.4091e-05	SCAGSD1042E12.g SD1 Saccharum hybrid cultivar (mixed) cDNA clone SCAGSD1042E12 5', mRNA sequence
gi|34921198|gb|CA069674.1|CA069674	8.4	1.86	-2.17509	3.8361e-06	6.40567e-05	SCSFAD1072D02.g AD1 Saccharum hybrid cultivar SP70-1143 cDNA clone SCSFAD1072D02 5', mRNA sequence
gi|36032604|gb|CA286567.1|CA286567	174.05	38.58	-2.17358	1.33011e-100	2.61219e-98	SCBGSD2051A10.g SD2 Saccharum hybrid cultivar (mixed) cDNA clone SCBGSD2051A10 5', mRNA sequence
gi|35203284|gb|CF571958.1|CF571958	72.28	16.09	-2.16743	1.27032e-42	1.59948e-40	MCSA031B04 Maturing Sugarcane Stem Lambda ZIPLOX Library (MCS) Saccharum hybrid cultivar Q117 cDNA clone MCSA031B04 5', mRNA sequence
gi|35316800|gb|CA241813.1|CA241813	26.82	5.98	-2.16509	9.82446e-17	6.65463e-15	SCUTFL3079G02.g Saccharum officinarum FL3 Saccharum hybrid cultivar (mixed) cDNA clone SCUTFL3079G02 5', mRNA sequence
gi|33463279|gb|BQ535516.1|BQ535516	32.35	7.22	-2.16369	7.03882e-20	5.32189e-18	STEM2_12_D04 pSS Saccharum hybrid cultivar CP72-2086 cDNA 5', mRNA sequence
gi|34944665|gb|CA091358.1|CA091358	36.04	8.05	-2.16254	5.68216e-22	4.63267e-20	SCUTAM2010C10.g AM2 Saccharum hybrid cultivar SP80-3280 cDNA clone SCUTAM2010C10 5', mRNA sequence
gi|35007573|gb|CA127564.1|CA127564	22.11	4.95	-2.1592	5.33294e-14	2.92152e-12	SCACLR2007G03.g LR2 Saccharum hybrid cultivar SP80-3280 cDNA clone SCACLR2007G03 5', mRNA sequence
gi|36041755|gb|CA289525.1|CA289525	20.27	4.54	-2.15858	6.03e-13	2.58644e-11	SCAGFL8006B02.g FL8 Saccharum hybrid cultivar (mixed) cDNA clone SCAGFL8006B02 5', mRNA sequence
gi|35205429|gb|CF574103.1|CF574103	18.43	4.13	-2.15784	6.84486e-12	2.55667e-10	MCSA111B02 Maturing Sugarcane Stem Lambda ZIPLOX Library (MCS) Saccharum hybrid cultivar Q117 cDNA clone MCSA084C10 5' similar to unknown function, mRNA sequence
gi|35327468|gb|CA247136.1|CA247136	11.06	2.48	-2.15694	1.20686e-07	2.67272e-06	SCCCFL5055D07.g Saccharum officinarum FL5 Saccharum hybrid cultivar (mixed) cDNA clone SCCCFL5055D07 5', mRNA sequence
gi|34970991|gb|CA117683.1|CA117683	11.06	2.48	-2.15694	1.20686e-07	2.67083e-06	SCBGLR1002F10.g LR1 Saccharum hybrid cultivar SP80-3280 cDNA clone SCBGLR1002F10 5', mRNA sequence
gi|268781320|gb|CN610884.1|CN610884	48.73	10.93	-2.15652	4.54328e-29	4.43339e-27	SUS02-007F-C01-002.b Sugarcane mature stem library Saccharum hybrid cultivar CoS 767 cDNA clone SUS02-007F-C01-002 5', mRNA sequence
gi|34968204|gb|CA114897.1|CA114897	43.21	9.7	-2.15531	6.13986e-26	5.52517e-24	SCRULB1059B07.g LB1 Saccharum hybrid cultivar SP80-3280 cDNA clone SCRULB1059B07 5', mRNA sequence
gi|36023001|gb|CA284652.1|CA284652	11.88	2.68	-2.14823	4.5243e-08	1.06302e-06	SCSFSD1067B12.g SD1 Saccharum hybrid cultivar (mixed) cDNA clone SCSFSD1067B12 5', mRNA sequence
gi|35945613|gb|CA258062.1|CA258062	11.88	2.68	-2.14823	4.5243e-08	1.06222e-06	SCCCRT3001C01.g RT3 Saccharum hybrid cultivar SP80-3280 cDNA clone SCCCRT3001C01 5', mRNA sequence
gi|35984597|gb|CA272678.1|CA272678	258.62	58.38	-2.14729	2.46412e-146	5.41863e-144	SCCCSD2002B07.g SD2 Saccharum hybrid cultivar (mixed) cDNA clone SCCCSD2002B07 5', mRNA sequence
gi|36041981|gb|CA289590.1|CA289590	6.35	1.44	-2.14069	7.7206e-05	0.000960875	SCAGFL8006G09.g FL8 Saccharum hybrid cultivar (mixed) cDNA clone SCAGFL8006G09 5', mRNA sequence
gi|35057257|gb|CA152312.1|CA152312	6.35	1.44	-2.14069	7.7206e-05	0.000960492	SCJFRZ2027D07.g RZ2 Saccharum hybrid cultivar SP80-3280 cDNA clone SCJFRZ2027D07 5', mRNA sequence
gi|35007606|gb|CA127581.1|CA127581	14.54	3.3	-2.13949	1.46887e-09	4.25087e-08	SCACLR2007B11.g LR2 Saccharum hybrid cultivar SP80-3280 cDNA clone SCACLR2007B11 5', mRNA sequence
gi|35012249|gb|CA129907.1|CA129907	14.54	3.3	-2.13949	1.46887e-09	4.24694e-08	SCUTLR2023C12.g LR2 Saccharum hybrid cultivar SP80-3280 cDNA clone SCUTLR2023C12 5', mRNA sequence
gi|35025668|gb|CA136553.1|CA136553	17.2	3.92	-2.13348	4.84278e-11	1.68585e-09	SCQGRT1044A10.g RT1 Saccharum hybrid cultivar SP80-3280 cDNA clone SCQGRT1044A10 5', mRNA sequence
gi|36037965|gb|CA288352.1|CA288352	23.34	5.36	-2.1225	2.06502e-14	1.21436e-12	SCEPSD2072H09.g SD2 Saccharum hybrid cultivar (mixed) cDNA clone SCEPSD2072H09 5', mRNA sequence
gi|36007483|gb|CA280205.1|CA280205	44.84	10.31	-2.12074	2.45184e-26	2.2321e-24	SCVPLB2C05B12.g LB2 Saccharum hybrid cultivar SP80-3280 cDNA clone SCVPLB2C05B12 5', mRNA sequence
gi|35289043|gb|CA227983.1|CA227983	7.17	1.65	-2.11951	2.82804e-05	0.000395116	SCJLFL3015A01.b Saccharum officinarum FL3 Saccharum hybrid cultivar (mixed) cDNA clone SCJLFL3015A01 3', mRNA sequence
gi|34939695|gb|CA086388.1|CA086388	76.38	17.74	-2.10619	2.13608e-43	2.71143e-41	SCMCAM2083H12.g AM2 Saccharum hybrid cultivar SP80-3280 cDNA clone SCMCAM2083H12 5', mRNA sequence
gi|35276247|gb|CA221686.1|CA221686	1023.41	238.06	-2.10399	0	0	SCRFFL4008B03.g FL4 Saccharum hybrid cultivar (mixed) cDNA clone SCRFFL4008B03 5', mRNA sequence
gi|33461638|gb|BQ533875.1|BQ533875	9.62	2.27	-2.08334	1.42671e-06	2.60529e-05	LEAF4_28_F02 pSL Saccharum hybrid cultivar CP72-2086 cDNA 5', mRNA sequence
gi|36062176|gb|CA296242.1|CA296242	26.21	6.19	-2.08211	1.14463e-15	7.41538e-14	SCAGLV1043G02.g LV1 Saccharum hybrid cultivar (mixed) cDNA clone SCAGLV1043G02 5', mRNA sequence
gi|33463998|gb|BQ536235.1|BQ536235	50.58	11.96	-2.08035	7.91842e-29	7.6315e-27	STEM2_21_B02 pSS Saccharum hybrid cultivar CP72-2086 cDNA 5', mRNA sequence
gi|35034452|gb|CA140955.1|CA140955	37.47	8.87	-2.07873	9.76646e-22	7.8803e-20	SCJFRT2056A10.g RT2 Saccharum hybrid cultivar SP80-3280 cDNA clone SCJFRT2056A10 5', mRNA sequence
gi|35242418|gb|CA204797.1|CA204797	93.99	22.28	-2.07676	4.1624e-52	6.15996e-50	SCSFSB1097E04.g SB1 Saccharum hybrid cultivar SP80-3280 cDNA clone SCSFSB1097E04 5', mRNA sequence
gi|35202577|gb|CF571251.1|CF571251	22.52	5.36	-2.0709	1.44095e-13	7.097e-12	MCS011D06 Maturing Sugarcane Stem Lambda ZIPLOX Library (MCS) Saccharum hybrid cultivar Q117 cDNA clone MCS009H10 5' similar to caffeic acid 3-O-Methyltransferase, mRNA sequence
gi|35076811|gb|CA161926.1|CA161926	11.26	2.68	-2.0709	1.9783e-07	4.21381e-06	SCQGRZ3014C04.g RZ3 Saccharum hybrid cultivar SP80-3280 cDNA clone SCQGRZ3014C04 5', mRNA sequence
gi|35048779|gb|CA148089.1|CA148089	33.79	8.05	-2.06954	1.20104e-19	8.97217e-18	SCEZRZ1016G03.g RZ1 Saccharum hybrid cultivar SP80-3280 cDNA clone SCEZRZ1016G03 5', mRNA sequence
gi|35034916|gb|CA141184.1|CA141184	28.46	6.81	-2.06321	1.02254e-16	6.91122e-15	SCJFRT2058H11.g RT2 Saccharum hybrid cultivar SP80-3280 cDNA clone SCJFRT2058H11 5', mRNA sequence
gi|35274631|gb|CA220881.1|CA220881	33.58	8.05	-2.06054	1.94141e-19	1.43996e-17	SCSGFL4033H02.g FL4 Saccharum hybrid cultivar (mixed) cDNA clone SCSGFL4033H02 5', mRNA sequence
gi|34971910|gb|CA118602.1|CA118602	17.2	4.13	-2.05819	1.2853e-10	4.23808e-09	SCBGLR1100E01.g LR1 Saccharum hybrid cultivar SP80-3280 cDNA clone SCBGLR1100E01 5', mRNA sequence
gi|33462154|gb|BQ534391.1|BQ534391	13.72	3.3	-2.05574	1.03772e-08	2.68023e-07	LEAF4_23_H09 pSL Saccharum hybrid cultivar CP72-2086 cDNA 5', mRNA sequence
gi|268785543|gb|CN612215.1|CN612215	132.07	31.77	-2.05557	1.3288e-71	2.27984e-69	SUS03-027F-A11-081.b Sugarcane mature stem library Saccharum hybrid cultivar CoS 767 cDNA clone SUS03-027F-A11-081 5', mRNA sequence
gi|36007649|gb|CA280279.1|CA280279	29.9	7.22	-2.05007	2.39588e-17	1.65152e-15	SCVPLB2C06C06.g LB2 Saccharum hybrid cultivar SP80-3280 cDNA clone SCVPLB2C06C06 5', mRNA sequence
gi|35999983|gb|CA277662.1|CA277662	20.48	4.95	-2.04872	2.62572e-12	1.03003e-10	SCSBSD2030A07.g SD2 Saccharum hybrid cultivar (mixed) cDNA clone SCSBSD2030A07 5', mRNA sequence
gi|34930592|gb|CA078320.1|CA078320	30.71	7.43	-2.04727	9.12744e-18	6.37614e-16	SCRLAM1005G09.g AM1 Saccharum hybrid cultivar SP80-3280 cDNA clone SCRLAM1005G09 5', mRNA sequence
gi|35321453|gb|CA244133.1|CA244133	41.77	10.11	-2.04668	1.28309e-23	1.08875e-21	SCQGFL4080D03.g FL4 Saccharum hybrid cultivar (mixed) cDNA clone SCQGFL4080D03 5', mRNA sequence
gi|35055030|gb|CA151196.1|CA151196	63.89	15.47	-2.04612	2.77982e-35	3.00355e-33	SCJFRZ2007E03.g RZ2 Saccharum hybrid cultivar SP80-3280 cDNA clone SCJFRZ2007E03 5', mRNA sequence
gi|35053620|gb|CA150503.1|CA150503	10.24	2.48	-2.0458	8.636e-07	1.65847e-05	SCBFRZ2018F12.g RZ2 Saccharum hybrid cultivar SP80-3280 cDNA clone SCBFRZ2018F12 5', mRNA sequence
gi|35950189|gb|CA260351.1|CA260351	29.69	7.22	-2.03991	3.86392e-17	2.64015e-15	SCRLRT3034G12.g RT3 Saccharum hybrid cultivar SP80-3280 cDNA clone SCRLRT3034G12 5', mRNA sequence
gi|35249843|gb|CA208492.1|CA208492	12.7	3.09	-2.03915	4.48704e-08	1.05586e-06	SCMCSB1116G04.g SB1 Saccharum hybrid cultivar SP80-3280 cDNA clone SCMCSB1116G04 5', mRNA sequence
gi|35066743|gb|CA156962.1|CA156962	145.18	35.48	-2.03276	2.02888e-77	3.59965e-75	SCEQRZ3020H10.g RZ3 Saccharum hybrid cultivar SP80-3280 cDNA clone SCEQRZ3020H10 5', mRNA sequence
gi|36012435|gb|CA281920.1|CA281920	8.4	2.06	-2.02774	1.0224e-05	0.000157268	SCRFSD2023D02.g SD2 Saccharum hybrid cultivar (mixed) cDNA clone SCRFSD2023D02 5', mRNA sequence
gi|35204029|gb|CF572703.1|CF572703	8.4	2.06	-2.02774	1.0224e-05	0.00015719	MCSA053E12 Maturing Sugarcane Stem Lambda ZIPLOX Library (MCS) Saccharum hybrid cultivar Q117 cDNA clone MCSA053E12 5' similar to unknown function, mRNA sequence
gi|35274949|gb|CA221039.1|CA221039	15.97	3.92	-2.02644	8.9192e-10	2.64996e-08	SCRUFL4024G09.b FL4 Saccharum hybrid cultivar (mixed) cDNA clone SCRUFL4024G09 3', mRNA sequence
gi|36073395|gb|CA300004.1|CA300004	16.79	4.13	-2.02339	3.36002e-10	1.0566e-08	SCMCLV1033B12.g LV1 Saccharum hybrid cultivar (mixed) cDNA clone SCMCLV1033B12 5', mRNA sequence
gi|35999396|gb|CA277470.1|CA277470	10.85	2.68	-2.01739	5.20878e-07	1.03138e-05	SCACSD2017F12.g SD2 Saccharum hybrid cultivar (mixed) cDNA clone SCACSD2017F12 5', mRNA sequence
gi|36050132|gb|CA292147.1|CA292147	31.74	7.84	-2.01738	5.52726e-18	3.89603e-16	SCACFL8020H10.g FL8 Saccharum hybrid cultivar (mixed) cDNA clone SCACFL8020H10 5', mRNA sequence
gi|36034361|gb|CA287170.1|CA287170	10.03	2.48	-2.01591	1.40074e-06	2.55936e-05	SCSBSD2058C11.g SD2 Saccharum hybrid cultivar (mixed) cDNA clone SCSBSD2058C11 5', mRNA sequence
gi|35004920|gb|CA126233.1|CA126233	35.01	8.66	-2.01533	1.167e-19	8.73877e-18	SCSGLR1045A01.g LR1 Saccharum hybrid cultivar SP80-3280 cDNA clone SCSGLR1045A01 5', mRNA sequence
gi|35312353|gb|CA239599.1|CA239599	12.49	3.09	-2.01509	7.25484e-08	1.6572e-06	SCBFFL5075H04.g Saccharum officinarum FL5 Saccharum hybrid cultivar (mixed) cDNA clone SCBFFL5075H04 5', mRNA sequence
gi|36047405|gb|CA291205.1|CA291205	25.8	6.39	-2.01348	7.6965e-15	4.72163e-13	SCUTSD2028C01.g SD2 Saccharum hybrid cultivar (mixed) cDNA clone SCUTSD2028C01 5', mRNA sequence
gi|35205560|gb|CF574234.1|CF574234	188.18	46.62	-2.01309	1.38921e-98	2.71122e-96	MCSA112H01 Maturing Sugarcane Stem Lambda ZIPLOX Library (MCS) Saccharum hybrid cultivar Q117 cDNA clone MCSA104E01 5' similar to fatty acid desaturase, mRNA sequence
gi|35999321|gb|CA277445.1|CA277445	17.4	4.33	-2.00665	2.04102e-10	6.5704e-09	SCACSD2017D06.g SD2 Saccharum hybrid cultivar (mixed) cDNA clone SCACSD2017D06 5', mRNA sequence
gi|35207438|gb|CF576112.1|CF576112	109.14	27.23	-2.00291	1.5281e-57	2.38583e-55	MCSA175H08 Maturing Sugarcane Stem Lambda ZIPLOX Library (MCS) Saccharum hybrid cultivar Q117 cDNA clone MCSA156F01 5' similar to unknown function, mRNA sequence
gi|35008965|gb|CA128266.1|CA128266	25.6	6.39	-2.00226	1.23574e-14	7.43494e-13	SCJFLR2036A05.g LR2 Saccharum hybrid cultivar SP80-3280 cDNA clone SCJFLR2036A05 5', mRNA sequence
gi|35971662|gb|CA268540.1|CA268540	94.19	23.52	-2.00169	7.34384e-50	1.03764e-47	SCRURT3061B07.g RT3 Saccharum hybrid cultivar SP80-3280 cDNA clone SCRURT3061B07 5', mRNA sequence
gi|33461666|gb|BQ533903.1|BQ533903	75.56	18.98	-1.99314	4.2117e-40	5.15743e-38	LEAF4_28_H06 pSL Saccharum hybrid cultivar CP72-2086 cDNA 5', mRNA sequence
gi|35105852|gb|CA176281.1|CA176281	92.76	23.31	-1.99255	7.80304e-49	1.08776e-46	SCJLST1028C09.g ST1 Saccharum hybrid cultivar SP80-3280 cDNA clone SCJLST1028C09 5', mRNA sequence
gi|36027171|gb|CA285921.1|CA285921	8.19	2.06	-1.99122	1.65646e-05	0.000243181	SCEZSD1083C09.g SD1 Saccharum hybrid cultivar (mixed) cDNA clone SCEZSD1083C09 5', mRNA sequence
gi|36040479|gb|CA289121.1|CA289121	171.39	43.32	-1.98418	2.74816e-88	5.23256e-86	SCEZSD2082C09.g SD2 Saccharum hybrid cultivar (mixed) cDNA clone SCEZSD2082C09 5', mRNA sequence
gi|35262259|gb|CA214705.1|CA214705	15.36	3.92	-1.97025	3.71194e-09	1.01675e-07	SCUTFL1059H07.g FL1 Saccharum hybrid cultivar (mixed) cDNA clone SCUTFL1059H07 5', mRNA sequence
gi|35281664|gb|CA224374.1|CA224374	12.9	3.3	-1.96683	7.0287e-08	1.6079e-06	SCCCFL6003B12.g Saccharum officinarum FL6 Saccharum hybrid cultivar cDNA clone SCCCFL6003B12 5', mRNA sequence
gi|35288527|gb|CA227724.1|CA227724	23.34	5.98	-1.96459	3.5202e-13	1.56807e-11	SCJLFL3014G01.g Saccharum officinarum FL3 Saccharum hybrid cultivar (mixed) cDNA clone SCJLFL3014G01 5', mRNA sequence
gi|35946779|gb|CA258642.1|CA258642	10.44	2.68	-1.96182	1.35332e-06	2.48582e-05	SCCCRT3010C06.g RT3 Saccharum hybrid cultivar SP80-3280 cDNA clone SCCCRT3010C06 5', mRNA sequence
gi|34934727|gb|CA081779.1|CA081779	10.44	2.68	-1.96182	1.35332e-06	2.48436e-05	SCAGAM2018D03.g AM2 Saccharum hybrid cultivar SP80-3280 cDNA clone SCAGAM2018D03 5', mRNA sequence
gi|35045866|gb|CA146635.1|CA146635	10.44	2.68	-1.96182	1.35332e-06	2.4829e-05	SCVPRT2083C03.g RT2 Saccharum hybrid cultivar SP80-3280 cDNA clone SCVPRT2083C03 5', mRNA sequence
gi|35309810|gb|CA238338.1|CA238338	68.19	17.53	-1.95973	1.43823e-35	1.58134e-33	SCBFFL5071D07.g Saccharum officinarum FL5 Saccharum hybrid cultivar (mixed) cDNA clone SCBFFL5071D07 5', mRNA sequence
gi|34963269|gb|CA109962.1|CA109962	18.43	4.74	-1.9591	1.19778e-10	3.96627e-09	SCUTHR1063C12.b HR1 Saccharum hybrid cultivar SP70-1143 cDNA clone SCUTHR1063C12 3', mRNA sequence
gi|34948253|gb|CA094946.1|CA094946	7.99	2.06	-1.95555	2.67216e-05	0.00037739	SCCCCL4014F01.g CL4 Saccharum hybrid cultivar cDNA clone SCCCCL4014F01 5', mRNA sequence
gi|31072223|gb|BQ479031.1|BQ479031	69.62	17.95	-1.95552	3.36378e-36	3.73799e-34	CDSR-153 CDSR Saccharum officinarum cDNA 5', mRNA sequence
gi|36052770|gb|CA293061.1|CA293061	8.8	2.27	-1.95481	9.85114e-06	0.000152208	SCAGFL8040A10.g FL8 Saccharum hybrid cultivar (mixed) cDNA clone SCAGFL8040A10 5', mRNA sequence
gi|33461387|gb|BQ533624.1|BQ533624	41.57	10.73	-1.95389	3.25672e-22	2.68323e-20	LEAF4_26_A11 pSL Saccharum hybrid cultivar CP72-2086 cDNA 5', mRNA sequence
gi|35233082|gb|CA200128.1|CA200128	55.08	14.23	-1.95259	6.6365e-29	6.41583e-27	SCRUFL1023D12.g FL1 Saccharum hybrid cultivar (mixed) cDNA clone SCRUFL1023D12 5', mRNA sequence
gi|35946269|gb|CA258390.1|CA258390	141.08	36.51	-1.95015	2.25644e-71	3.85025e-69	SCCCRT3006D09.g RT3 Saccharum hybrid cultivar SP80-3280 cDNA clone SCCCRT3006D09 5', mRNA sequence
gi|35322963|gb|CA244884.1|CA244884	38.09	9.9	-1.94391	2.4338e-20	1.88113e-18	SCSFFL4085C02.g FL4 Saccharum hybrid cultivar (mixed) cDNA clone SCSFFL4085C02 5', mRNA sequence
gi|35988037|gb|CA273819.1|CA273819	30.1	7.84	-1.94084	2.35556e-16	1.58182e-14	SCRLSD1009G02.b SD1 Saccharum hybrid cultivar (mixed) cDNA clone SCRLSD1009G02 3', mRNA sequence
gi|35304858|gb|CA235860.1|CA235860	22.93	5.98	-1.93902	8.94922e-13	3.70621e-11	SCSBFL5021G04.g Saccharum officinarum FL5 Saccharum hybrid cultivar (mixed) cDNA clone SCSBFL5021G04 5', mRNA sequence
gi|33462058|gb|BQ534295.1|BQ534295	16.59	4.33	-1.93787	1.34378e-09	3.90333e-08	LEAF4_20_H10 pSL Saccharum hybrid cultivar CP72-2086 cDNA 5', mRNA sequence
gi|36062656|gb|CA296377.1|CA296377	54.47	14.23	-1.93653	2.65678e-28	2.5216e-26	SCUTSD1085G11.g SD1 Saccharum hybrid cultivar (mixed) cDNA clone SCUTSD1085G11 5', mRNA sequence
gi|35012128|gb|CA129848.1|CA129848	10.24	2.68	-1.93391	2.16996e-06	3.81957e-05	SCUTLR2015E09.g LR2 Saccharum hybrid cultivar SP80-3280 cDNA clone SCUTLR2015E09 5', mRNA sequence
gi|36039400|gb|CA288797.1|CA288797	15.77	4.13	-1.93297	3.56822e-09	9.79958e-08	SCEQSD2078D01.g SD2 Saccharum hybrid cultivar (mixed) cDNA clone SCEQSD2078D01 5', mRNA sequence
gi|35205792|gb|CF574466.1|CF574466	322.91	84.58	-1.93274	4.01862e-159	8.89968e-157	MCSA115G07 Maturing Sugarcane Stem Lambda ZIPLOX Library (MCS) Saccharum hybrid cultivar Q117 cDNA clone MCSA107D12 5' similar to chalcone-flavonone isomerase, mRNA sequence
gi|35203021|gb|CF571695.1|CF571695	14.95	3.92	-1.93122	9.48634e-09	2.46235e-07	MCS016H04 Maturing Sugarcane Stem Lambda ZIPLOX Library (MCS) Saccharum hybrid cultivar Q117 cDNA clone MCS018A09 5' similar to annexin, mRNA sequence
gi|36061820|gb|CA296126.1|CA296126	14.13	3.71	-1.92927	2.52538e-08	6.15113e-07	SCAGLV1042A04.g LV1 Saccharum hybrid cultivar (mixed) cDNA clone SCAGLV1042A04 5', mRNA sequence
gi|35292823|gb|CA229885.1|CA229885	18.02	4.74	-1.92664	3.04526e-10	9.60518e-09	SCJFFL3C01A06.b Saccharum officinarum FL3 Saccharum hybrid cultivar (mixed) cDNA clone SCJFFL3C01A06 3', mRNA sequence
gi|35282096|gb|CA224589.1|CA224589	22.73	5.98	-1.92638	1.42321e-12	5.6903e-11	SCCCFL6001H11.g Saccharum officinarum FL6 Saccharum hybrid cultivar cDNA clone SCCCFL6001H11 5', mRNA sequence
gi|35939472|gb|CA255013.1|CA255013	9.42	2.48	-1.92539	5.84778e-06	9.45638e-05	SCEPFL4174E03.g FL4 Saccharum hybrid cultivar (mixed) cDNA clone SCEPFL4174E03 5', mRNA sequence
gi|34971846|gb|CA118538.1|CA118538	8.6	2.27	-1.92164	1.58106e-05	0.000234649	SCBGLR1099C09.g LR1 Saccharum hybrid cultivar SP80-3280 cDNA clone SCBGLR1099C09 5', mRNA sequence
gi|35998665|gb|CA277230.1|CA277230	17.2	4.54	-1.92164	8.06896e-10	2.40421e-08	SCACSD2014F02.g SD2 Saccharum hybrid cultivar (mixed) cDNA clone SCACSD2014F02 5', mRNA sequence
gi|35999546|gb|CA277519.1|CA277519	78.83	20.84	-1.91939	8.04492e-40	9.77473e-38	SCACSD2018C09.g SD2 Saccharum hybrid cultivar (mixed) cDNA clone SCACSD2018C09 5', mRNA sequence
gi|35092372|gb|CA169694.1|CA169694	433.69	114.7	-1.9188	5.34102e-211	1.21736e-208	SCQGSB1065D03.g SB1 Saccharum hybrid cultivar SP80-3280 cDNA clone SCQGSB1065D03 5', mRNA sequence
gi|34953106|gb|CA099799.1|CA099799	64.71	17.12	-1.91831	6.2072e-33	6.4394e-31	SCVPCL6040G09.g CL6 Saccharum hybrid cultivar SP80-3280 cDNA clone SCVPCL6040G09 5', mRNA sequence
gi|268775935|gb|CN610059.1|CN610059	52.21	13.82	-1.91757	7.19674e-27	6.62907e-25	SUL01-054F-G02-008.b Sugarcane leaf whorl library Saccharum hybrid cultivar CoS 767 cDNA clone SUL01-054F-G02-008 5', mRNA sequence
gi|35038250|gb|CA142841.1|CA142841	7.78	2.06	-1.91713	4.29128e-05	0.00057659	SCMCRT2107E05.g RT2 Saccharum hybrid cultivar SP80-3280 cDNA clone SCMCRT2107E05 5', mRNA sequence
gi|34976656|gb|CA123348.1|CA123348	7.78	2.06	-1.91713	4.29128e-05	0.000576342	SCJLLR1108A12.g LR1 Saccharum hybrid cultivar SP80-3280 cDNA clone SCJLLR1108A12 5', mRNA sequence
gi|35947461|gb|CA258987.1|CA258987	7.78	2.06	-1.91713	4.29128e-05	0.000576094	SCBGRT3015B01.g RT3 Saccharum hybrid cultivar SP80-3280 cDNA clone SCBGRT3015B01 5', mRNA sequence
gi|34927041|gb|CA074768.1|CA074768	7.78	2.06	-1.91713	4.29128e-05	0.000575847	SCJFAM1065D06.g AM1 Saccharum hybrid cultivar SP80-3280 cDNA clone SCJFAM1065D06 5', mRNA sequence
gi|35301303|gb|CA234099.1|CA234099	14.74	3.92	-1.91081	1.51066e-08	3.80418e-07	SCEZAM2250C10.g AM2 Saccharum hybrid cultivar SP80-3280 cDNA clone SCEZAM2250C10 5', mRNA sequence
gi|35289669|gb|CA228296.1|CA228296	17.81	4.74	-1.90973	4.8398e-10	1.49041e-08	SCJLFL3017B02.g Saccharum officinarum FL3 Saccharum hybrid cultivar (mixed) cDNA clone SCJLFL3017B02 5', mRNA sequence
gi|36050129|gb|CA292146.1|CA292146	135.55	36.1	-1.90875	9.31362e-67	1.54695e-64	SCACFL8020H09.g FL8 Saccharum hybrid cultivar (mixed) cDNA clone SCACFL8020H09 5', mRNA sequence
gi|34940946|gb|CA087639.1|CA087639	60.41	16.09	-1.90862	1.18068e-30	1.19313e-28	SCQSAM2047H08.g AM2 Saccharum hybrid cultivar SP80-3280 cDNA clone SCQSAM2047H08 5', mRNA sequence
gi|35134539|gb|CA190410.1|CA190410	10.85	2.89	-1.90855	1.28981e-06	2.37614e-05	SCCCRT1C01F08.g RT1 Saccharum hybrid cultivar SP80-3280 cDNA clone SCCCRT1C01F08 5', mRNA sequence
gi|34965800|gb|CA112493.1|CA112493	116.1	30.94	-1.90782	2.20856e-57	3.43107e-55	SCEQLB1064G09.g LB1 Saccharum hybrid cultivar SP80-3280 cDNA clone SCEQLB1064G09 5', mRNA sequence
gi|35337925|gb|CA252254.1|CA252254	17	4.54	-1.90477	1.28221e-09	3.72797e-08	SCVPFL1135H09.g FL1 Saccharum hybrid cultivar (mixed) cDNA clone SCVPFL1135H09 5', mRNA sequence
gi|36037883|gb|CA288325.1|CA288325	21.5	5.78	-1.8952	9.43972e-12	3.476e-10	SCEPSD2072F02.g SD2 Saccharum hybrid cultivar (mixed) cDNA clone SCEPSD2072F02 5', mRNA sequence
gi|35948111|gb|CA259309.1|CA259309	17.61	4.74	-1.89344	7.67468e-10	2.29549e-08	SCEQRT3019E04.g RT3 Saccharum hybrid cultivar SP80-3280 cDNA clone SCEQRT3019E04 5', mRNA sequence
gi|35945737|gb|CA258124.1|CA258124	11.47	3.09	-1.89219	7.65814e-07	1.48438e-05	SCCCRT3002C10.g RT3 Saccharum hybrid cultivar SP80-3280 cDNA clone SCCCRT3002C10 5', mRNA sequence
gi|34974623|gb|CA121315.1|CA121315	14.54	3.92	-1.8911	2.39928e-08	5.86228e-07	SCEQLR1093C12.g LR1 Saccharum hybrid cultivar SP80-3280 cDNA clone SCEQLR1093C12 5', mRNA sequence
gi|35292563|gb|CA229742.1|CA229742	10.65	2.89	-1.88171	2.05306e-06	3.63017e-05	SCAGFL3029E02.g Saccharum officinarum FL3 Saccharum hybrid cultivar (mixed) cDNA clone SCAGFL3029E02 5', mRNA sequence
gi|34966498|gb|CA113191.1|CA113191	18.22	4.95	-1.88002	4.5899e-10	1.42187e-08	SCEZLB1010A12.g LB1 Saccharum hybrid cultivar SP80-3280 cDNA clone SCEZLB1010A12 5', mRNA sequence
gi|35965489|gb|CA266455.1|CA266455	143.33	38.99	-1.87816	5.19882e-69	8.72787e-67	SCAGLB2048D11.g LB2 Saccharum hybrid cultivar SP80-3280 cDNA clone SCAGLB2048D11 5', mRNA sequence
gi|35325073|gb|CA245940.1|CA245940	34.81	9.49	-1.87502	6.5488e-18	4.60569e-16	SCEZFL5086A02.g Saccharum officinarum FL5 Saccharum hybrid cultivar (mixed) cDNA clone SCEZFL5086A02 5', mRNA sequence
gi|33462222|gb|BQ534459.1|BQ534459	12.08	3.3	-1.87208	4.54312e-07	9.16431e-06	LEAF4_25_G05 pSL Saccharum hybrid cultivar CP72-2086 cDNA 5', mRNA sequence
gi|36002003|gb|CA278353.1|CA278353	11.26	3.09	-1.86553	1.21501e-06	2.25029e-05	SCBFSD2038E12.g SD2 Saccharum hybrid cultivar (mixed) cDNA clone SCBFSD2038E12 5', mRNA sequence
gi|35011503|gb|CA129534.1|CA129534	11.26	3.09	-1.86553	1.21501e-06	2.24895e-05	SCSFLR2016F09.g LR2 Saccharum hybrid cultivar SP80-3280 cDNA clone SCSFLR2016F09 5', mRNA sequence
gi|35051128|gb|CA149259.1|CA149259	13.51	3.71	-1.86454	1.011e-07	2.26143e-06	SCJLRZ1025A04.g RZ1 Saccharum hybrid cultivar SP80-3280 cDNA clone SCJLRZ1025A04 5', mRNA sequence
gi|35052798|gb|CA150092.1|CA150092	9.01	2.48	-1.86119	1.48682e-05	0.000221399	SCCCRZ2C02F11.g RZ2 Saccharum hybrid cultivar SP80-3280 cDNA clone SCCCRZ2C02F11 5', mRNA sequence
gi|35205567|gb|CF574241.1|CF574241	26.21	7.22	-1.86005	1.05766e-13	5.44093e-12	MCSA113A02 Maturing Sugarcane Stem Lambda ZIPLOX Library (MCS) Saccharum hybrid cultivar Q117 cDNA clone MCSA104F06 5' similar to unknown function, mRNA sequence
gi|35264567|gb|CA215866.1|CA215866	21.7	5.98	-1.85948	1.40919e-11	5.14057e-10	SCRLFL4025A12.g FL4 Saccharum hybrid cultivar (mixed) cDNA clone SCRLFL4025A12 5', mRNA sequence
gi|35032331|gb|CA139892.1|CA139892	38.91	10.73	-1.85849	1.25392e-19	9.34485e-18	SCEZRT2017E02.g RT2 Saccharum hybrid cultivar SP80-3280 cDNA clone SCEZRT2017E02 5', mRNA sequence
gi|35205507|gb|CF574181.1|CF574181	80.68	22.28	-1.85646	5.52488e-39	6.60996e-37	MCSA112A10 Maturing Sugarcane Stem Lambda ZIPLOX Library (MCS) Saccharum hybrid cultivar Q117 cDNA clone MCSA103C07 5' similar to unknown function, mRNA sequence
gi|268776150|gb|CN608181.1|CN608181	10.44	2.89	-1.85298	3.25612e-06	5.53186e-05	SUL01-023F-D06-046.b Sugarcane leaf whorl library Saccharum hybrid cultivar CoS 767 cDNA clone SUL01-023F-D06-046 5', mRNA sequence
gi|35323660|gb|CA245234.1|CA245234	10.44	2.89	-1.85298	3.25612e-06	5.52885e-05	SCBGFL5076F08.g Saccharum officinarum FL5 Saccharum hybrid cultivar (mixed) cDNA clone SCBGFL5076F08 5', mRNA sequence
gi|33462416|gb|BQ534653.1|BQ534653	71.46	19.8	-1.85164	1.35666e-34	1.45578e-32	LEAF3_11_F02 pSL Saccharum hybrid cultivar CP72-2086 cDNA 5', mRNA sequence
gi|33464005|gb|BQ536242.1|BQ536242	8.19	2.27	-1.85117	4.01978e-05	0.000543855	STEM2_21_B10 pSS Saccharum hybrid cultivar CP72-2086 cDNA 5', mRNA sequence
gi|34958900|gb|CA105593.1|CA105593	9.62	2.68	-1.8438	8.74662e-06	0.000137524	SCJFHR1C07C07.g HR1 Saccharum hybrid cultivar SP70-1143 cDNA clone SCJFHR1C07C07 5', mRNA sequence
gi|268785615|gb|CN612288.1|CN612288	9.62	2.68	-1.8438	8.74662e-06	0.000137454	SUS03-028F-C11-082.b Sugarcane mature stem library Saccharum hybrid cultivar CoS 767 cDNA clone SUS03-028F-C11-082 5', mRNA sequence
gi|34967758|gb|CA114451.1|CA114451	112.21	31.36	-1.8392	6.36504e-53	9.46451e-51	SCRFLB1053B11.g LB1 Saccharum hybrid cultivar SP80-3280 cDNA clone SCRFLB1053B11 5', mRNA sequence
gi|36020551|gb|CA284109.1|CA284109	61.02	17.12	-1.8336	2.13166e-29	2.09979e-27	SCMCSD1063D01.g SD1 Saccharum hybrid cultivar (mixed) cDNA clone SCMCSD1063D01 5', mRNA sequence
gi|36033474|gb|CA286877.1|CA286877	16.18	4.54	-1.83345	7.98266e-09	2.08417e-07	SCSBSD2054G05.g SD2 Saccharum hybrid cultivar (mixed) cDNA clone SCSBSD2054G05 5', mRNA sequence
gi|34925272|gb|CA073034.1|CA073034	49.14	13.82	-1.83014	6.3865e-24	5.50897e-22	SCEPAM1023C07.g AM1 Saccharum hybrid cultivar SP80-3280 cDNA clone SCEPAM1023C07 5', mRNA sequence
gi|35012661|gb|CA130113.1|CA130113	59.38	16.71	-1.82927	1.43877e-28	1.37813e-26	SCVPLR2005H09.g LR2 Saccharum hybrid cultivar SP80-3280 cDNA clone SCVPLR2005H09 5', mRNA sequence
gi|35202902|gb|CF571576.1|CF571576	29.28	8.25	-1.82745	8.13028e-15	4.96822e-13	MCS015E02 Maturing Sugarcane Stem Lambda ZIPLOX Library (MCS) Saccharum hybrid cultivar Q117 cDNA clone MCS013B04 5' similar to unknown function, mRNA sequence
gi|36017474|gb|CA283463.1|CA283463	15.36	4.33	-1.82674	2.11306e-08	5.2492e-07	SCSBSD1054G05.g SD1 Saccharum hybrid cultivar (mixed) cDNA clone SCSBSD1054G05 5', mRNA sequence
gi|35204164|gb|CF572838.1|CF572838	10.24	2.89	-1.82507	5.14482e-06	8.43318e-05	MCSA062B10 Maturing Sugarcane Stem Lambda ZIPLOX Library (MCS) Saccharum hybrid cultivar Q117 cDNA clone MCSA045A05 5' similar to unknown function, mRNA sequence
gi|36034119|gb|CA287092.1|CA287092	96.24	27.23	-1.82144	4.83558e-45	6.39813e-43	SCSBSD2057D01.g SD2 Saccharum hybrid cultivar (mixed) cDNA clone SCSBSD2057D01 5', mRNA sequence
gi|33463679|gb|BQ535916.1|BQ535916	13.1	3.71	-1.82008	2.51192e-07	5.25719e-06	STEM2_26_E08 pSS Saccharum hybrid cultivar CP72-2086 cDNA 5', mRNA sequence
gi|35225863|gb|CA196523.1|CA196523	9.42	2.68	-1.81349	1.381e-05	0.000207623	SCBFAD1090B04.g AD1 Saccharum hybrid cultivar SP70-1143 cDNA clone SCBFAD1090B04 5', mRNA sequence
gi|35128853|gb|CA187701.1|CA187701	9.42	2.68	-1.81349	1.381e-05	0.000207523	SCUTST3130D07.g ST3 Saccharum hybrid cultivar SP80-3280 cDNA clone SCUTST3130D07 5', mRNA sequence
gi|166789228|gb|DV735541.1|DV735541	10.85	3.09	-1.81202	3.02626e-06	5.17797e-05	SUS01-139-G05-A-038.b Sugarcane mature stem library Saccharum hybrid cultivar CoS 767 cDNA clone SUS01-139-G05-A-038 5', mRNA sequence
gi|34964406|gb|CA111099.1|CA111099	10.85	3.09	-1.81202	3.02626e-06	5.17514e-05	SCACLB1045E07.g LB1 Saccharum hybrid cultivar SP80-3280 cDNA clone SCACLB1045E07 5', mRNA sequence
gi|34937071|gb|CA083760.1|CA083760	10.85	3.09	-1.81202	3.02626e-06	5.1723e-05	SCEPAM2054D01.g AM2 Saccharum hybrid cultivar SP80-3280 cDNA clone SCEPAM2054D01 5', mRNA sequence
gi|35995926|gb|CA276281.1|CA276281	28.26	8.05	-1.8117	3.32386e-14	1.89746e-12	SCEPSD2004D09.g SD2 Saccharum hybrid cultivar (mixed) cDNA clone SCEPSD2004D09 5', mRNA sequence
gi|35017161|gb|CA132304.1|CA132304	21.7	6.19	-1.80968	3.24598e-11	1.14919e-09	SCBGRT1055G01.g RT1 Saccharum hybrid cultivar SP80-3280 cDNA clone SCBGRT1055G01 5', mRNA sequence
gi|34976323|gb|CA123015.1|CA123015	27.44	7.84	-1.80735	8.69236e-14	4.61612e-12	SCJLLR1104H09.g LR1 Saccharum hybrid cultivar SP80-3280 cDNA clone SCJLLR1104H09 5', mRNA sequence
gi|35002124|gb|CA124833.1|CA124833	13.72	3.92	-1.80735	1.48462e-07	3.23057e-06	SCQSLR1040G12.g LR1 Saccharum hybrid cultivar SP80-3280 cDNA clone SCQSLR1040G12 5', mRNA sequence
gi|36001791|gb|CA278283.1|CA278283	18.02	5.16	-1.80416	1.67112e-09	4.805e-08	SCBFSD2037G01.g SD2 Saccharum hybrid cultivar (mixed) cDNA clone SCBFSD2037G01 5', mRNA sequence
gi|33460906|gb|BQ533143.1|BQ533143	25.19	7.22	-1.80278	9.97946e-13	4.09486e-11	LEAF4_16_G10 pSL Saccharum hybrid cultivar CP72-2086 cDNA 5', mRNA sequence
gi|35207061|gb|CF575735.1|CF575735	25.19	7.22	-1.80278	9.97946e-13	4.08948e-11	MCSA171A11 Maturing Sugarcane Stem Lambda ZIPLOX Library (MCS) Saccharum hybrid cultivar Q117 cDNA clone MCSA152C07 5' similar to unknown function, mRNA sequence
gi|36013838|gb|CA282360.1|CA282360	11.47	3.3	-1.79733	1.78025e-06	3.18934e-05	SCAGSD2043H04.g SD2 Saccharum hybrid cultivar (mixed) cDNA clone SCAGSD2043H04 5', mRNA sequence
gi|35096040|gb|CA171487.1|CA171487	17.2	4.95	-1.79691	4.40424e-09	1.19797e-07	SCSBSB1050F01.g SB1 Saccharum hybrid cultivar SP80-3280 cDNA clone SCSBSB1050F01 5', mRNA sequence
gi|35989235|gb|CA274040.1|CA274040	15.77	4.54	-1.79642	1.96203e-08	4.88956e-07	SCRLSD1012B03.g SD1 Saccharum hybrid cultivar (mixed) cDNA clone SCRLSD1012B03 5', mRNA sequence
gi|34967924|gb|CA114617.1|CA114617	21.5	6.19	-1.79633	5.0692e-11	1.7627e-09	SCRFLB1055G10.g LB1 Saccharum hybrid cultivar SP80-3280 cDNA clone SCRFLB1055G10 5', mRNA sequence
gi|36046437|gb|CA290926.1|CA290926	14.33	4.13	-1.79482	8.77362e-08	1.97809e-06	SCUTSD2025E10.g SD2 Saccharum hybrid cultivar (mixed) cDNA clone SCUTSD2025E10 5', mRNA sequence
gi|36014904|gb|CA282659.1|CA282659	8.6	2.48	-1.794	3.71654e-05	0.00050678	SCCCNR1002E12.g NR1 Saccharum hybrid cultivar cDNA clone SCCCNR1002E12 5', mRNA sequence
gi|34968252|gb|CA114945.1|CA114945	8.6	2.48	-1.794	3.71654e-05	0.000506559	SCRULB1059G05.g LB1 Saccharum hybrid cultivar SP80-3280 cDNA clone SCRULB1059G05 5', mRNA sequence
gi|31072218|gb|BQ479026.1|BQ479026	29.9	8.66	-1.78771	1.09997e-14	6.64366e-13	CDSR-139 CDSR Saccharum officinarum cDNA 5', mRNA sequence
gi|35056395|gb|CA151889.1|CA151889	14.95	4.33	-1.78771	5.1847e-08	1.20639e-06	SCJFRZ2013D12.g RZ2 Saccharum hybrid cultivar SP80-3280 cDNA clone SCJFRZ2013D12 5', mRNA sequence
gi|35073535|gb|CA160294.1|CA160294	12.08	3.51	-1.78308	1.04743e-06	1.96322e-05	SCJFRZ3C08C03.b RZ3 Saccharum hybrid cultivar SP80-3280 cDNA clone SCJFRZ3C08C03 3', mRNA sequence
gi|35087506|gb|CA167263.1|CA167263	59.59	17.33	-1.7818	1.06536e-27	9.99003e-26	SCCCSB1004F05.g SB1 Saccharum hybrid cultivar SP80-3280 cDNA clone SCCCSB1004F05 5', mRNA sequence
gi|35078962|gb|CA163000.1|CA163000	12.7	3.71	-1.77534	6.16392e-07	1.21129e-05	SCRLRZ3042B03.g RZ3 Saccharum hybrid cultivar SP80-3280 cDNA clone SCRLRZ3042B03 5', mRNA sequence
gi|35205333|gb|CF574007.1|CF574007	66.34	19.39	-1.77457	1.69568e-30	1.70804e-28	MCSA078H08 Maturing Sugarcane Stem Lambda ZIPLOX Library (MCS) Saccharum hybrid cultivar Q117 cDNA clone MCSA103A10 5' similar to aminopeptidase, mRNA sequence
gi|36027302|gb|CA285986.1|CA285986	14.13	4.13	-1.77455	1.37102e-07	3.00855e-06	SCQGSD2044B09.g SD2 Saccharum hybrid cultivar (mixed) cDNA clone SCQGSD2044B09 5', mRNA sequence
gi|36037346|gb|CA288164.1|CA288164	88.87	25.99	-1.77374	2.83586e-40	3.48632e-38	SCEPSD2070F03.g SD2 Saccharum hybrid cultivar (mixed) cDNA clone SCEPSD2070F03 5', mRNA sequence
gi|35081548|gb|CA164286.1|CA164286	16.18	4.74	-1.77125	1.81058e-08	4.53386e-07	SCSBRZ3119A03.g RZ3 Saccharum hybrid cultivar SP80-3280 cDNA clone SCSBRZ3119A03 5', mRNA sequence
gi|34960481|gb|CA107174.1|CA107174	16.18	4.74	-1.77125	1.81058e-08	4.53023e-07	SCRFHR1006H03.g HR1 Saccharum hybrid cultivar SP70-1143 cDNA clone SCRFHR1006H03 5', mRNA sequence
gi|35100130|gb|CA173469.1|CA173469	100.54	29.5	-1.76898	3.44326e-45	4.57529e-43	SCUTSB1076D12.g SB1 Saccharum hybrid cultivar SP80-3280 cDNA clone SCUTSB1076D12 5', mRNA sequence
gi|35134641|gb|CA190461.1|CA190461	9.83	2.89	-1.76612	1.26945e-05	0.000191775	SCCCRT1C02C02.g RT1 Saccharum hybrid cultivar SP80-3280 cDNA clone SCCCRT1C02C02 5', mRNA sequence
gi|35229360|gb|CA198268.1|CA198268	51.19	15.06	-1.76514	1.00455e-23	8.61759e-22	SCEPAM1107H12.g AM1 Saccharum hybrid cultivar SP80-3280 cDNA clone SCEPAM1107H12 5', mRNA sequence
gi|35325761|gb|CA246285.1|CA246285	8.4	2.48	-1.76005	5.83622e-05	0.000746893	SCEZFL5090E07.g Saccharum officinarum FL5 Saccharum hybrid cultivar (mixed) cDNA clone SCEZFL5090E07 5', mRNA sequence
gi|35976113|gb|CA270032.1|CA270032	108.11	31.97	-1.75771	4.77058e-48	6.56238e-46	SCVPRT3089A11.g RT3 Saccharum hybrid cultivar SP80-3280 cDNA clone SCVPRT3089A11 5', mRNA sequence
gi|34956381|gb|CA103074.1|CA103074	148.45	44.15	-1.74949	6.18028e-65	1.02109e-62	SCEQHR1081H11.g HR1 Saccharum hybrid cultivar SP70-1143 cDNA clone SCEQHR1081H11 5', mRNA sequence
gi|34930688|gb|CA078416.1|CA078416	9.01	2.68	-1.74929	3.39918e-05	0.000465947	SCRLAM1006H09.g AM1 Saccharum hybrid cultivar SP80-3280 cDNA clone SCRLAM1006H09 5', mRNA sequence
gi|35951316|gb|CA260907.1|CA260907	117.74	35.07	-1.7473	9.17098e-52	1.33819e-49	SCQGRT3043F04.g RT3 Saccharum hybrid cultivar SP80-3280 cDNA clone SCQGRT3043F04 5', mRNA sequence
gi|239916353|gb|GE324996.1|GE324996	57.33	17.12	-1.74361	5.80564e-26	5.23951e-24	ScPhySHF 178 Saccharum officinarum CoC671 ESTs from the Forward SSH library Saccharum hybrid cultivar CoC 671 cDNA clone ScPhySHF 178, mRNA sequence
gi|36020393|gb|CA284056.1|CA284056	18.63	5.57	-1.74188	2.20966e-09	6.24424e-08	SCMCSD1062F08.g SD1 Saccharum hybrid cultivar (mixed) cDNA clone SCMCSD1062F08 5', mRNA sequence
gi|35291267|gb|CA229093.1|CA229093	26.21	7.84	-1.74119	1.21941e-12	4.9259e-11	SCAGFL3021C03.g Saccharum officinarum FL3 Saccharum hybrid cultivar (mixed) cDNA clone SCAGFL3021C03 5', mRNA sequence
gi|35207172|gb|CF575846.1|CF575846	99.31	29.71	-1.74099	1.01726e-43	1.31261e-41	MCSA172E04 Maturing Sugarcane Stem Lambda ZIPLOX Library (MCS) Saccharum hybrid cultivar Q117 cDNA clone MCSA135E06 5' similar to mitochondrial elongation factor, mRNA sequence
gi|35313303|gb|CA240068.1|CA240068	20.68	6.19	-1.74022	2.95484e-10	9.34831e-09	SCSBFL4064B07.g FL4 Saccharum hybrid cultivar (mixed) cDNA clone SCSBFL4064B07 5', mRNA sequence
gi|35206542|gb|CF575216.1|CF575216	108.11	32.39	-1.73888	2.2835e-47	3.1002e-45	MCSA144E03 Maturing Sugarcane Stem Lambda ZIPLOX Library (MCS) Saccharum hybrid cultivar Q117 cDNA clone MCSA125E12 5' similar to unknown function, mRNA sequence
gi|35132498|gb|CA189402.1|CA189402	27.44	8.25	-1.73381	4.29664e-13	1.88172e-11	SCCCLB1C06C05.g LB1 Saccharum hybrid cultivar SP80-3280 cDNA clone SCCCLB1C06C05 5', mRNA sequence
gi|35120030|gb|CA183350.1|CA183350	26	7.84	-1.72959	1.88275e-12	7.47024e-11	SCQGST3124F05.g ST3 Saccharum hybrid cultivar SP80-3280 cDNA clone SCQGST3124F05 5', mRNA sequence
gi|36040014|gb|CA288981.1|CA288981	10.24	3.09	-1.72854	1.15665e-05	0.000175668	SCEZSD2080F01.g SD2 Saccharum hybrid cultivar (mixed) cDNA clone SCEZSD2080F01 5', mRNA sequence
gi|33461423|gb|BQ533660.1|BQ533660	90.51	27.44	-1.7218	2.14266e-39	2.58327e-37	LEAF4_26_D09 pSL Saccharum hybrid cultivar CP72-2086 cDNA 5', mRNA sequence
gi|35232041|gb|CA199610.1|CA199610	19.66	5.98	-1.71705	1.19245e-09	3.48648e-08	SCRFFL1030A07.g FL1 Saccharum hybrid cultivar (mixed) cDNA clone SCRFFL1030A07 5', mRNA sequence
gi|36069517|gb|CA298673.1|CA298673	8.8	2.68	-1.71527	5.29738e-05	0.000689521	SCSFFL8045A09.g FL8 Saccharum hybrid cultivar (mixed) cDNA clone SCSFFL8045A09 5', mRNA sequence
gi|34968925|gb|CA115618.1|CA115618	41.98	12.79	-1.71469	5.33458e-19	3.892e-17	SCSBLB1036E10.g LB1 Saccharum hybrid cultivar SP80-3280 cDNA clone SCSBLB1036E10 5', mRNA sequence
gi|35206611|gb|CF575285.1|CF575285	33.17	10.11	-1.7141	2.56104e-15	1.62874e-13	MCSA145C11 Maturing Sugarcane Stem Lambda ZIPLOX Library (MCS) Saccharum hybrid cultivar Q117 cDNA clone MCSA126H11 5' similar to tubulin, mRNA sequence
gi|33464076|gb|BQ536313.1|BQ536313	36.45	11.14	-1.71017	1.2345e-16	8.32578e-15	STEM2_21_H12 pSS Saccharum hybrid cultivar CP72-2086 cDNA 5', mRNA sequence
gi|33462973|gb|BQ535210.1|BQ535210	11.47	3.51	-1.70832	3.95024e-06	6.58922e-05	LEAF1_2_A08 pSL Saccharum hybrid cultivar CP72-2086 cDNA 5', mRNA sequence
gi|35244083|gb|CA205606.1|CA205606	42.39	13	-1.70521	4.86992e-19	3.56131e-17	SCSFSB1106F05.g SB1 Saccharum hybrid cultivar SP80-3280 cDNA clone SCSFSB1106F05 5', mRNA sequence
gi|34970461|gb|CA117154.1|CA117154	40.34	12.38	-1.7042	3.55034e-18	2.51961e-16	SCBFLR1004E04.g LR1 Saccharum hybrid cultivar SP80-3280 cDNA clone SCBFLR1004E04 5', mRNA sequence
gi|35984164|gb|CA272536.1|CA272536	21.5	6.6	-1.7038	2.4599e-10	7.85407e-09	SCCCSD2003E11.g SD2 Saccharum hybrid cultivar (mixed) cDNA clone SCCCSD2003E11 5', mRNA sequence
gi|34924839|gb|CA072688.1|CA072688	10.03	3.09	-1.69864	1.79406e-05	0.000261172	SCEPAM1019C06.g AM1 Saccharum hybrid cultivar SP80-3280 cDNA clone SCEPAM1019C06 5', mRNA sequence
gi|35204283|gb|CF572957.1|CF572957	107.71	33.21	-1.69746	1.15322e-45	1.53891e-43	MCSA063E11 Maturing Sugarcane Stem Lambda ZIPLOX Library (MCS) Saccharum hybrid cultivar Q117 cDNA clone MCSA054H06 5' similar to cysteine proteinase inhibitor, mRNA sequence
gi|35301763|gb|CA234323.1|CA234323	12.7	3.92	-1.6959	1.35342e-06	2.48161e-05	SCCCRZ3097D07.g RZ3 Saccharum hybrid cultivar SP80-3280 cDNA clone SCCCRZ3097D07 5', mRNA sequence
gi|35951205|gb|CA260852.1|CA260852	68.8	21.25	-1.69495	1.04631e-29	1.04384e-27	SCQGRT3042E12.g RT3 Saccharum hybrid cultivar SP80-3280 cDNA clone SCQGRT3042E12 5', mRNA sequence
gi|34937367|gb|CA084056.1|CA084056	140.88	43.53	-1.69438	4.56634e-59	7.20144e-57	SCEPAM2057G01.g AM2 Saccharum hybrid cultivar SP80-3280 cDNA clone SCEPAM2057G01 5', mRNA sequence
gi|35058062|gb|CA152714.1|CA152714	21.3	6.6	-1.69032	3.77962e-10	1.18141e-08	SCJFRZ2031B06.g RZ2 Saccharum hybrid cultivar SP80-3280 cDNA clone SCJFRZ2031B06 5', mRNA sequence
gi|36043548|gb|CA290061.1|CA290061	10.65	3.3	-1.69032	1.04593e-05	0.000160256	SCAGFL8012B09.g FL8 Saccharum hybrid cultivar (mixed) cDNA clone SCAGFL8012B09 5', mRNA sequence
gi|36022116|gb|CA284346.1|CA284346	21.91	6.81	-1.68586	2.23234e-10	7.15678e-09	SCSFSD1065E05.g SD1 Saccharum hybrid cultivar (mixed) cDNA clone SCSFSD1065E05 5', mRNA sequence
gi|34918124|gb|CA066600.1|CA066600	16.59	5.16	-1.68487	3.60162e-08	8.6378e-07	SCEQAD1018D03.g AD1 Saccharum hybrid cultivar SP70-1143 cDNA clone SCEQAD1018D03 5', mRNA sequence
gi|36014800|gb|CA282616.1|CA282616	191.66	59.62	-1.68468	4.35314e-79	7.81214e-77	SCCCNR1002B09.g NR1 Saccharum hybrid cultivar cDNA clone SCCCNR1002B09 5', mRNA sequence
gi|268778564|gb|DN193674.1|DN193674	114.05	35.48	-1.68459	9.20224e-48	1.2603e-45	SUM01-043F-H07-060.b Sugarcane mature leaf tissue library Saccharum hybrid cultivar CoS 767 cDNA clone SUM01-043F-H07-060 5', mRNA sequence
gi|36069582|gb|CA298694.1|CA298694	11.26	3.51	-1.68166	6.10416e-06	9.82518e-05	SCSFFL8045C09.g FL8 Saccharum hybrid cultivar (mixed) cDNA clone SCSFFL8045C09 5', mRNA sequence
gi|35948712|gb|CA259610.1|CA259610	11.26	3.51	-1.68166	6.10416e-06	9.82012e-05	SCPIRT3023G04.g RT3 Saccharum hybrid cultivar SP80-3280 cDNA clone SCPIRT3023G04 5', mRNA sequence
gi|36027191|gb|CA285931.1|CA285931	11.26	3.51	-1.68166	6.10416e-06	9.81506e-05	SCEZSD1083D07.g SD1 Saccharum hybrid cultivar (mixed) cDNA clone SCEZSD1083D07 5', mRNA sequence
gi|35974918|gb|CA269639.1|CA269639	23.75	7.43	-1.67649	4.60498e-11	1.60665e-09	SCMCRT3083C01.g RT3 Saccharum hybrid cultivar SP80-3280 cDNA clone SCMCRT3083C01 5', mRNA sequence
gi|36003062|gb|CA278706.1|CA278706	15.15	4.74	-1.67636	1.60146e-07	3.46311e-06	SCCCSD2092A12.g SD2 Saccharum hybrid cultivar (mixed) cDNA clone SCCCSD2092A12 5', mRNA sequence
gi|35225436|gb|CA196310.1|CA196310	97.26	30.53	-1.67162	1.50338e-40	1.86288e-38	SCSBAD1087D05.g AD1 Saccharum hybrid cultivar SP70-1143 cDNA clone SCSBAD1087D05 5', mRNA sequence
gi|35279474|gb|CA223291.1|CA223291	31.53	9.9	-1.67122	3.64302e-14	2.07586e-12	SCJFFL1C02A06.g FL1 Saccharum hybrid cultivar (mixed) cDNA clone SCJFFL1C02A06 5', mRNA sequence
gi|33461533|gb|BQ533770.1|BQ533770	283.19	89.12	-1.66795	2.28318e-114	4.69043e-112	LEAF4_27_E07 pSL Saccharum hybrid cultivar CP72-2086 cDNA 5', mRNA sequence
gi|35010423|gb|CA128993.1|CA128993	32.76	10.31	-1.66789	1.27955e-14	7.68372e-13	SCQGLR2025E08.g LR2 Saccharum hybrid cultivar SP80-3280 cDNA clone SCQGLR2025E08 5', mRNA sequence
gi|35022579|gb|CA135000.1|CA135000	13.72	4.33	-1.66384	7.14516e-07	1.39186e-05	SCJLRT1014D05.g RT1 Saccharum hybrid cultivar SP80-3280 cDNA clone SCJLRT1014D05 5', mRNA sequence
gi|34942240|gb|CA088933.1|CA088933	315.34	99.64	-1.66211	1.6524e-126	3.5341e-124	SCRFAM2131G10.g AM2 Saccharum hybrid cultivar SP80-3280 cDNA clone SCRFAM2131G10 5', mRNA sequence
gi|35055273|gb|CA151330.1|CA151330	43	13.62	-1.65861	1.2984e-18	9.27775e-17	SCJFRZ2009A02.g RZ2 Saccharum hybrid cultivar SP80-3280 cDNA clone SCJFRZ2009A02 5', mRNA sequence
gi|35004781|gb|CA126165.1|CA126165	14.95	4.74	-1.65719	2.45554e-07	5.14954e-06	SCSGLR1025B10.g LR1 Saccharum hybrid cultivar SP80-3280 cDNA clone SCSGLR1025B10 5', mRNA sequence
gi|34929511|gb|CA077239.1|CA077239	11.06	3.51	-1.65581	9.3966e-06	0.000146856	SCQGAM1049H04.g AM1 Saccharum hybrid cultivar SP80-3280 cDNA clone SCQGAM1049H04 5', mRNA sequence
gi|36005166|gb|CA279445.1|CA279445	34.4	10.93	-1.65412	4.05926e-15	2.5607e-13	SCBFLB2094C01.g LB2 Saccharum hybrid cultivar SP80-3280 cDNA clone SCBFLB2094C01 5', mRNA sequence
gi|34930364|gb|CA078092.1|CA078092	29.08	9.28	-1.64783	6.21426e-13	2.65817e-11	SCRFAM1028H11.g AM1 Saccharum hybrid cultivar SP80-3280 cDNA clone SCRFAM1028H11 5', mRNA sequence
gi|36014459|gb|CA282506.1|CA282506	21.91	7.01	-1.6441	4.70484e-10	1.45459e-08	SCCCSD2001G01.g SD2 Saccharum hybrid cultivar (mixed) cDNA clone SCCCSD2001G01 5', mRNA sequence
gi|35949565|gb|CA260036.1|CA260036	49.35	15.88	-1.63584	9.68722e-21	7.63872e-19	SCPRRT3029H04.g RT3 Saccharum hybrid cultivar SP80-3280 cDNA clone SCPRRT3029H04 5', mRNA sequence
gi|35978959|gb|CA270953.1|CA270953 COA生物合成	94.19	30.32	-1.6353	3.7572e-38	4.42726e-36	SCRULB2064E06.g LB2 Saccharum hybrid cultivar SP80-3280 cDNA clone SCRULB2064E06 5', mRNA sequence
gi|35127850|gb|CA187218.1|CA187218	10.24	3.3	-1.63368	2.4762e-05	0.000350666	SCUTST3089F09.g ST3 Saccharum hybrid cultivar SP80-3280 cDNA clone SCUTST3089F09 5', mRNA sequence
gi|35006995|gb|CA127274.1|CA127274	34.4	11.14	-1.62666	8.4216e-15	5.13619e-13	SCCCLR2004G11.g LR2 Saccharum hybrid cultivar SP80-3280 cDNA clone SCCCLR2004G11 5', mRNA sequence
gi|35302693|gb|CA234793.1|CA234793	14.54	4.74	-1.61707	5.7211e-07	1.12853e-05	SCCCFL4087B05.g FL4 Saccharum hybrid cultivar (mixed) cDNA clone SCCCFL4087B05 5', mRNA sequence
gi|35110477|gb|CA178570.1|CA178570	13.92	4.54	-1.6164	9.77276e-07	1.83945e-05	SCRFST1046E04.g ST1 Saccharum hybrid cultivar SP80-3280 cDNA clone SCRFST1046E04 5', mRNA sequence
gi|35995884|gb|CA276267.1|CA276267	16.38	5.36	-1.61163	1.15268e-07	2.56e-06	SCEPSD2004C07.g SD2 Saccharum hybrid cultivar (mixed) cDNA clone SCEPSD2004C07 5', mRNA sequence
gi|36068822|gb|CA298444.1|CA298444	18.22	5.98	-1.60731	2.33496e-08	5.72303e-07	SCRFFL8036E02.g FL8 Saccharum hybrid cultivar (mixed) cDNA clone SCRFFL8036E02 5', mRNA sequence
gi|35949712|gb|CA260110.1|CA260110	18.22	5.98	-1.60731	2.33496e-08	5.71855e-07	SCPRRT3030H09.g RT3 Saccharum hybrid cultivar SP80-3280 cDNA clone SCPRRT3030H09 5', mRNA sequence
gi|35990803|gb|CA274513.1|CA274513	19.45	6.39	-1.60588	8.07382e-09	2.10621e-07	SCACSD1017D04.g SD1 Saccharum hybrid cultivar (mixed) cDNA clone SCACSD1017D04 5', mRNA sequence
gi|36075866|gb|CA300875.1|CA300875	18.84	6.19	-1.60579	1.37271e-08	3.47642e-07	SCRLLV1050D02.g LV1 Saccharum hybrid cultivar (mixed) cDNA clone SCRLLV1050D02 5', mRNA sequence
gi|34951521|gb|CA098214.1|CA098214	21.3	7.01	-1.60337	1.64688e-09	4.74406e-08	SCMCCL6055D10.g CL6 Saccharum hybrid cultivar SP80-3280 cDNA clone SCMCCL6055D10 5', mRNA sequence
gi|35202860|gb|CF571534.1|CF571534	22.52	7.43	-1.59977	5.71734e-10	1.7333e-08	MCS014H11 Maturing Sugarcane Stem Lambda ZIPLOX Library (MCS) Saccharum hybrid cultivar Q117 cDNA clone MCS016D09 5' similar to unknown function, mRNA sequence
gi|35997594|gb|CA276829.1|CA276829	11.88	3.92	-1.59961	7.46168e-06	0.000118394	SCRLSD2010D05.g SD2 Saccharum hybrid cultivar (mixed) cDNA clone SCRLSD2010D05 5', mRNA sequence
gi|34938904|gb|CA085597.1|CA085597	29.9	9.9	-1.59465	1.02493e-12	4.1836e-11	SCJLAM2093F04.b AM2 Saccharum hybrid cultivar SP80-3280 cDNA clone SCJLAM2093F04 3', mRNA sequence
gi|35324029|gb|CA245418.1|CA245418	93.37	30.94	-1.59349	1.64548e-36	1.83506e-34	SCBGFL5079C06.g Saccharum officinarum FL5 Saccharum hybrid cultivar (mixed) cDNA clone SCBGFL5079C06 5', mRNA sequence
gi|35089163|gb|CA168088.1|CA168088	17.4	5.78	-1.58995	6.02072e-08	1.39261e-06	SCBFSB1049F03.g SB1 Saccharum hybrid cultivar SP80-3280 cDNA clone SCBFSB1049F03 5', mRNA sequence
gi|35978547|gb|CA270781.1|CA270781	22.93	7.63	-1.58748	5.09056e-10	1.55536e-08	SCRULB2063E02.g LB2 Saccharum hybrid cultivar SP80-3280 cDNA clone SCRULB2063E02 5', mRNA sequence
gi|33463960|gb|BQ536197.1|BQ536197	29.08	9.7	-1.58397	2.6132e-12	1.02641e-10	STEM2_11_G03 pSS Saccharum hybrid cultivar CP72-2086 cDNA 5', mRNA sequence
gi|34924290|gb|CA072139.1|CA072139	72.08	24.14	-1.57817	3.4919e-28	3.30418e-26	SCCCAM1003F08.g AM1 Saccharum hybrid cultivar SP80-3280 cDNA clone SCCCAM1003F08 5', mRNA sequence
gi|33461574|gb|BQ533811.1|BQ533811	20.89	7.01	-1.57533	3.75512e-09	1.02767e-07	LEAF4_28_A01 pSL Saccharum hybrid cultivar CP72-2086 cDNA 5', mRNA sequence
gi|36035591|gb|CA287571.1|CA287571	16.59	5.57	-1.57456	1.5504e-07	3.35967e-06	SCMCSD2063C09.g SD2 Saccharum hybrid cultivar (mixed) cDNA clone SCMCSD2063C09 5', mRNA sequence
gi|35060259|gb|CA153809.1|CA153809	18.43	6.19	-1.57404	3.13802e-08	7.56663e-07	SCVPRZ2036C11.g RZ2 Saccharum hybrid cultivar SP80-3280 cDNA clone SCVPRZ2036C11 5', mRNA sequence
gi|34927801|gb|CA075528.1|CA075528	11.67	3.92	-1.57388	1.13286e-05	0.000172476	SCJLAM1061C03.g AM1 Saccharum hybrid cultivar SP80-3280 cDNA clone SCJLAM1061C03 5', mRNA sequence
gi|35288882|gb|CA227903.1|CA227903	15.36	5.16	-1.57374	4.5111e-07	9.11149e-06	SCJLFL3015A01.g Saccharum officinarum FL3 Saccharum hybrid cultivar (mixed) cDNA clone SCJLFL3015A01 5', mRNA sequence
gi|268785832|gb|CN612324.1|CN612324	17.2	5.78	-1.57327	9.09782e-08	2.0497e-06	SUS03-033F-B01-009.b Sugarcane mature stem library Saccharum hybrid cultivar CoS 767 cDNA clone SUS03-033F-B01-009 5', mRNA sequence
gi|33462130|gb|BQ534367.1|BQ534367	52.01	17.53	-1.56896	1.35442e-20	1.05733e-18	LEAF4_23_F08 pSL Saccharum hybrid cultivar CP72-2086 cDNA 5', mRNA sequence
gi|34972953|gb|CA119645.1|CA119645	43.41	14.65	-1.56713	2.0263e-17	1.39985e-15	SCCCLR1022B09.g LR1 Saccharum hybrid cultivar SP80-3280 cDNA clone SCCCLR1022B09 5', mRNA sequence
gi|36069373|gb|CA298626.1|CA298626	367.96	124.19	-1.567	1.90582e-135	4.10422e-133	SCSFFL8044E04.g FL8 Saccharum hybrid cultivar (mixed) cDNA clone SCSFFL8044E04 5', mRNA sequence
gi|166791587|gb|DV731924.1|DV731924	32.35	10.93	-1.56547	2.52118e-13	1.16978e-11	SUS01-053-F12-A-101.b Sugarcane mature stem library Saccharum hybrid cultivar CoS 767 cDNA clone SUS01-053-F12-A-101 5', mRNA sequence
gi|35009823|gb|CA128694.1|CA128694	73.1	24.75	-1.56244	3.6854e-28	3.47675e-26	SCJLLR2020F11.g LR2 Saccharum hybrid cultivar SP80-3280 cDNA clone SCJLLR2020F11 5', mRNA sequence
gi|35113716|gb|CA180186.1|CA180186	18.22	6.19	-1.55751	4.7264e-08	1.10718e-06	SCCCST3001G01.g ST3 Saccharum hybrid cultivar SP80-3280 cDNA clone SCCCST3001G01 5', mRNA sequence
gi|33461328|gb|BQ533565.1|BQ533565	31.53	10.73	-1.55508	6.39012e-13	2.72593e-11	LEAF4_24_D06 pSL Saccharum hybrid cultivar CP72-2086 cDNA 5', mRNA sequence
gi|34967435|gb|CA114128.1|CA114128	87.23	29.71	-1.55388	4.71016e-33	4.93555e-31	SCQSLB1049C06.g LB1 Saccharum hybrid cultivar SP80-3280 cDNA clone SCQSLB1049C06 5', mRNA sequence
gi|35265249|gb|CA216202.1|CA216202	27.85	9.49	-1.5532	1.4993e-11	5.45654e-10	SCRLFL4027D01.g FL4 Saccharum hybrid cultivar (mixed) cDNA clone SCRLFL4027D01 5', mRNA sequence
gi|33464551|gb|BQ536788.1|BQ536788	290.97	99.23	-1.55202	4.9294e-106	9.93067e-104	STEM2_17_B07 pSS Saccharum hybrid cultivar CP72-2086 cDNA 5', mRNA sequence
gi|3460811|gb|AI105621.1|AI105621	58.56	20.01	-1.54919	1.29931e-22	1.07905e-20	M-EST200 Sugarcane mature stalk Saccharum hybrid cultivar NCo 376 cDNA clone ME24-rev, mRNA sequence
gi|33461690|gb|BQ533927.1|BQ533927	11.47	3.92	-1.54894	1.71326e-05	0.000250695	LEAF4_12_B04 pSL Saccharum hybrid cultivar CP72-2086 cDNA 5', mRNA sequence
gi|33462149|gb|BQ534386.1|BQ534386	11.47	3.92	-1.54894	1.71326e-05	0.000250577	LEAF4_23_H03 pSL Saccharum hybrid cultivar CP72-2086 cDNA 5', mRNA sequence
gi|35327129|gb|CA246967.1|CA246967	12.08	4.13	-1.54841	9.98194e-06	0.000154	SCSGFL5C08C04.g Saccharum officinarum FL5 Saccharum hybrid cultivar (mixed) cDNA clone SCSGFL5C08C04 5', mRNA sequence
gi|35984167|gb|CA272537.1|CA272537	30.1	10.31	-1.54572	2.73606e-12	1.07197e-10	SCCCSD2003E12.g SD2 Saccharum hybrid cultivar (mixed) cDNA clone SCCCSD2003E12 5', mRNA sequence
gi|35062578|gb|CA154957.1|CA154957	19.86	6.81	-1.54414	1.44204e-08	3.64313e-07	SCACRZ3033C06.g RZ3 Saccharum hybrid cultivar SP80-3280 cDNA clone SCACRZ3033C06 5', mRNA sequence
gi|35949536|gb|CA260022.1|CA260022	19.86	6.81	-1.54414	1.44204e-08	3.64018e-07	SCPRRT3029F10.g RT3 Saccharum hybrid cultivar SP80-3280 cDNA clone SCPRRT3029F10 5', mRNA sequence
gi|36014679|gb|CA282577.1|CA282577	37.88	13	-1.54292	4.46254e-15	2.78695e-13	SCCCNR1001F09.g NR1 Saccharum hybrid cultivar cDNA clone SCCCNR1001F09 5', mRNA sequence
gi|36006626|gb|CA279924.1|CA279924	34.2	11.76	-1.54011	1.03577e-13	5.36367e-12	SCVPLB2C01E02.g LB2 Saccharum hybrid cultivar SP80-3280 cDNA clone SCVPLB2C01E02 5', mRNA sequence
gi|34967251|gb|CA113944.1|CA113944	32.97	11.35	-1.53846	2.95794e-13	1.34839e-11	SCQGLB1038G02.g LB1 Saccharum hybrid cultivar SP80-3280 cDNA clone SCQGLB1038G02 5', mRNA sequence
gi|35020496|gb|CA133971.1|CA133971	56.31	19.39	-1.53808	1.3791e-21	1.10989e-19	SCJFRT1011G11.b RT1 Saccharum hybrid cultivar SP80-3280 cDNA clone SCJFRT1011G11 3', mRNA sequence
gi|35225341|gb|CA196262.1|CA196262	14.33	4.95	-1.53354	1.74808e-06	3.1353e-05	SCSBAD1086G03.g AD1 Saccharum hybrid cultivar SP70-1143 cDNA clone SCSBAD1086G03 5', mRNA sequence
gi|35086651|gb|CA166837.1|CA166837	54.26	18.77	-1.53146	9.8057e-21	7.71266e-19	SCVPRZ3030D07.g RZ3 Saccharum hybrid cultivar SP80-3280 cDNA clone SCVPRZ3030D07 5', mRNA sequence
gi|35945777|gb|CA258143.1|CA258143	33.99	11.76	-1.53122	1.54559e-13	7.52927e-12	SCCCRT3002F04.g RT3 Saccharum hybrid cultivar SP80-3280 cDNA clone SCCCRT3002F04 5', mRNA sequence
gi|35208819|gb|CF577493.1|CF577493	23.75	8.25	-1.52546	7.93668e-10	2.36932e-08	MCSA203A12 Maturing Sugarcane Stem Lambda ZIPLOX Library (MCS) Saccharum hybrid cultivar Q117 cDNA clone MCSA181H02 5' similar to 5'-phosphoribosyl-4-(N-succinocarboxamide)-5-aminoimidazole synthetase, mRNA sequence
gi|35002435|gb|CA124986.1|CA124986	52.83	18.36	-1.52479	4.13678e-20	3.17384e-18	SCQSLR1089B06.g LR1 Saccharum hybrid cultivar SP80-3280 cDNA clone SCQSLR1089B06 5', mRNA sequence
gi|35272358|gb|CA219748.1|CA219748	17.2	5.98	-1.52419	1.81169e-07	3.8801e-06	SCSBFL4012H12.g FL4 Saccharum hybrid cultivar (mixed) cDNA clone SCSBFL4012H12 5', mRNA sequence
gi|34948998|gb|CA095691.1|CA095691	22.52	7.84	-1.52228	2.28378e-09	6.43622e-08	SCCCCL6002B03.g CL6 Saccharum hybrid cultivar SP80-3280 cDNA clone SCCCCL6002B03 5', mRNA sequence
gi|34972342|gb|CA119034.1|CA119034	10.65	3.71	-1.52136	4.4366e-05	0.000592546	SCBGLR1116G01.g LR1 Saccharum hybrid cultivar SP80-3280 cDNA clone SCBGLR1116G01 5', mRNA sequence
gi|35275458|gb|CA221293.1|CA221293	214.18	74.68	-1.52003	3.16224e-76	5.54742e-74	SCSGFL4034B04.g FL4 Saccharum hybrid cultivar (mixed) cDNA clone SCSGFL4034B04 5', mRNA sequence
gi|35079289|gb|CA163163.1|CA163163	25.39	8.87	-1.51725	2.4305e-10	7.76815e-09	SCRLRZ3112A01.g RZ3 Saccharum hybrid cultivar SP80-3280 cDNA clone SCRLRZ3112A01 5', mRNA sequence
gi|35243175|gb|CA205153.1|CA205153	10.03	3.51	-1.51478	7.63828e-05	0.000952528	SCSFSB1101G02.g SB1 Saccharum hybrid cultivar SP80-3280 cDNA clone SCSFSB1101G02 5', mRNA sequence
gi|35331102|gb|CA248940.1|CA248940	10.03	3.51	-1.51478	7.63828e-05	0.000952147	SCSBFL1105G04.g FL1 Saccharum hybrid cultivar (mixed) cDNA clone SCSBFL1105G04 5', mRNA sequence
gi|35119871|gb|CA183271.1|CA183271	149.48	52.4	-1.51231	2.42712e-53	3.62628e-51	SCQGST3123D05.g ST3 Saccharum hybrid cultivar SP80-3280 cDNA clone SCQGST3123D05 5', mRNA sequence
gi|35048841|gb|CA148121.1|CA148121	65.32	22.9	-1.51218	3.16738e-24	2.77822e-22	SCEZRZ1017B03.g RZ1 Saccharum hybrid cultivar SP80-3280 cDNA clone SCEZRZ1017B03 5', mRNA sequence
gi|34972500|gb|CA119192.1|CA119192	45.25	15.88	-1.51071	3.21264e-17	2.20479e-15	SCBGLR1118F12.g LR1 Saccharum hybrid cultivar SP80-3280 cDNA clone SCBGLR1118F12 5', mRNA sequence
gi|34977044|gb|CA123736.1|CA123736	12.29	4.33	-1.50505	1.31428e-05	0.000198452	SCMCLR1122F03.g LR1 Saccharum hybrid cultivar SP80-3280 cDNA clone SCMCLR1122F03 5', mRNA sequence
gi|35207151|gb|CF575825.1|CF575825	40.34	14.23	-1.50328	2.09666e-15	1.33613e-13	MCSA172C05 Maturing Sugarcane Stem Lambda ZIPLOX Library (MCS) Saccharum hybrid cultivar Q117 cDNA clone MCSA135B08 5' similar to unknown function, mRNA sequence
gi|35279406|gb|CA223257.1|CA223257	16.38	5.78	-1.50279	4.61272e-07	9.2987e-06	SCJFFL1C01E11.b FL1 Saccharum hybrid cultivar (mixed) cDNA clone SCJFFL1C01E11 3', mRNA sequence
gi|35044800|gb|CA146100.1|CA146100	19.86	7.01	-1.50238	2.83042e-08	6.85137e-07	SCVPRT2076H09.g RT2 Saccharum hybrid cultivar SP80-3280 cDNA clone SCVPRT2076H09 5', mRNA sequence
gi|35005487|gb|CA126518.1|CA126518	23.96	8.46	-1.5019	1.03887e-09	3.04886e-08	SCUTLR1015D05.g LR1 Saccharum hybrid cultivar SP80-3280 cDNA clone SCUTLR1015D05 5', mRNA sequence
gi|35274251|gb|CA220691.1|CA220691	15.15	5.36	-1.49901	1.34192e-06	2.46778e-05	SCEZFL4041E06.g FL4 Saccharum hybrid cultivar (mixed) cDNA clone SCEZFL4041E06 5', mRNA sequence
gi|36003111|gb|CA278722.1|CA278722	18.63	6.6	-1.49709	8.17982e-08	1.84688e-06	SCCCSD2092C08.g SD2 Saccharum hybrid cultivar (mixed) cDNA clone SCCCSD2092C08 5', mRNA sequence
gi|36057370|gb|CA294583.1|CA294583	18.02	6.39	-1.49571	1.39151e-07	3.05135e-06	SCQGSD2048A05.g SD2 Saccharum hybrid cultivar (mixed) cDNA clone SCQGSD2048A05 5', mRNA sequence
gi|35986387|gb|CA273254.1|CA273254	54.06	19.18	-1.49496	5.46888e-20	4.15502e-18	SCEQRT3C08C09.g RT3 Saccharum hybrid cultivar SP80-3280 cDNA clone SCEQRT3C08C09 5', mRNA sequence
gi|35134196|gb|CA190239.1|CA190239	21.5	7.63	-1.49458	8.59598e-09	2.23868e-07	SCCCLR1C10E12.g LR1 Saccharum hybrid cultivar SP80-3280 cDNA clone SCCCLR1C10E12 5', mRNA sequence
gi|33462694|gb|BQ534931.1|BQ534931	35.42	12.58	-1.49343	1.37643e-13	6.81149e-12	LEAF3_6_E02 pSL Saccharum hybrid cultivar CP72-2086 cDNA 5', mRNA sequence
gi|36032295|gb|CA286473.1|CA286473	27.23	9.7	-1.48914	9.70444e-11	3.2549e-09	SCBGSD2049H07.g SD2 Saccharum hybrid cultivar (mixed) cDNA clone SCBGSD2049H07 5', mRNA sequence
gi|34943044|gb|CA089737.1|CA089737	23.14	8.25	-1.48792	2.61512e-09	7.33032e-08	SCSGAM2076D01.b AM2 Saccharum hybrid cultivar SP80-3280 cDNA clone SCSGAM2076D01 3', mRNA sequence
gi|34976066|gb|CA122758.1|CA122758	12.7	4.54	-1.48406	1.14593e-05	0.000174211	SCJLLR1102E08.g LR1 Saccharum hybrid cultivar SP80-3280 cDNA clone SCJLLR1102E08 5', mRNA sequence
gi|35206749|gb|CF575423.1|CF575423	31.74	11.35	-1.48361	3.18964e-12	1.23573e-10	MCSA147A08 Maturing Sugarcane Stem Lambda ZIPLOX Library (MCS) Saccharum hybrid cultivar Q117 cDNA clone MCSA133C10 5' similar to unknown function, mRNA sequence
gi|35207416|gb|CF576090.1|CF576090	17.81	6.39	-1.4788	2.06796e-07	4.3928e-06	MCSA175F08 Maturing Sugarcane Stem Lambda ZIPLOX Library (MCS) Saccharum hybrid cultivar Q117 cDNA clone MCSA156C08 5' similar to unknown function, mRNA sequence
gi|35289853|gb|CA228388.1|CA228388	20.07	7.22	-1.47497	3.6754e-08	8.78775e-07	SCQGFL3054C07.g Saccharum officinarum FL3 Saccharum hybrid cultivar (mixed) cDNA clone SCQGFL3054C07 5', mRNA sequence
gi|35022311|gb|CA134867.1|CA134867	20.07	7.22	-1.47497	3.6754e-08	8.78103e-07	SCJLRT1013G05.g RT1 Saccharum hybrid cultivar SP80-3280 cDNA clone SCJLRT1013G05 5', mRNA sequence
gi|36046532|gb|CA290952.1|CA290952	11.47	4.13	-1.47365	3.3674e-05	0.000461794	SCUTSD2025H05.g SD2 Saccharum hybrid cultivar (mixed) cDNA clone SCUTSD2025H05 5', mRNA sequence
gi|35964483|gb|CA266128.1|CA266128	14.33	5.16	-1.4736	3.41176e-06	5.77116e-05	SCJLRT3080C09.g RT3 Saccharum hybrid cultivar SP80-3280 cDNA clone SCJLRT3080C09 5', mRNA sequence
gi|36043527|gb|CA290051.1|CA290051	19.45	7.01	-1.47228	6.24186e-08	1.43738e-06	SCAGFL8012A10.g FL8 Saccharum hybrid cultivar (mixed) cDNA clone SCAGFL8012A10 5', mRNA sequence
gi|35323437|gb|CA245122.1|CA245122	19.45	7.01	-1.47228	6.24186e-08	1.43632e-06	SCSFFL4086B06.b FL4 Saccharum hybrid cultivar (mixed) cDNA clone SCSFFL4086B06 3', mRNA sequence
gi|35301163|gb|CA234029.1|CA234029	157.26	56.73	-1.47097	7.74398e-54	1.16256e-51	SCCCCL6C01C01.g CL6 Saccharum hybrid cultivar SP80-3280 cDNA clone SCCCCL6C01C01 5', mRNA sequence
gi|36012291|gb|CA281873.1|CA281873	61.63	22.28	-1.46788	5.02968e-22	4.12223e-20	SCRFSD2022G10.g SD2 Saccharum hybrid cultivar (mixed) cDNA clone SCRFSD2022G10 5', mRNA sequence
gi|34941596|gb|CA088289.1|CA088289	28.46	10.31	-1.46489	6.48784e-11	2.22871e-09	SCRFAM2072D12.g AM2 Saccharum hybrid cultivar SP80-3280 cDNA clone SCRFAM2072D12 5', mRNA sequence
gi|33462479|gb|BQ534716.1|BQ534716	25.6	9.28	-1.46395	6.0785e-10	1.83922e-08	LEAF3_4_C03 pSL Saccharum hybrid cultivar CP72-2086 cDNA 5', mRNA sequence
gi|35945677|gb|CA258094.1|CA258094	163.81	59.41	-1.46325	1.39303e-55	2.1219e-53	SCCCRT3001G06.g RT3 Saccharum hybrid cultivar SP80-3280 cDNA clone SCCCRT3001G06 5', mRNA sequence
gi|34944105|gb|CA090798.1|CA090798	43.21	15.68	-1.46244	8.32544e-16	5.46156e-14	SCUTAM2005A01.g AM2 Saccharum hybrid cultivar SP80-3280 cDNA clone SCUTAM2005A01 5', mRNA sequence
gi|35058557|gb|CA152961.1|CA152961	43.21	15.68	-1.46244	8.32544e-16	5.45011e-14	SCJFRZ2034A02.g RZ2 Saccharum hybrid cultivar SP80-3280 cDNA clone SCJFRZ2034A02 5', mRNA sequence
gi|166791274|gb|DV730767.1|DV730767	12.49	4.54	-1.46001	1.70546e-05	0.00024967	SUS01-032-E01-A-004.b Sugarcane mature stem library Saccharum hybrid cultivar CoS 767 cDNA clone SUS01-032-E01-A-004 5', mRNA sequence
gi|34935004|gb|CA082056.1|CA082056	94.19	34.24	-1.45989	1.45563e-32	1.49519e-30	SCAGAM2122F02.g AM2 Saccharum hybrid cultivar SP80-3280 cDNA clone SCAGAM2122F02 5', mRNA sequence
gi|166792965|gb|DV731589.1|DV731589	11.88	4.33	-1.4561	2.92134e-05	0.000405971	SUS01-050-G07-A-054.b Sugarcane mature stem library Saccharum hybrid cultivar CoS 767 cDNA clone SUS01-050-G07-A-054 5', mRNA sequence
gi|35090274|gb|CA168644.1|CA168644	16.38	5.98	-1.45372	8.8735e-07	1.69886e-05	SCEQSB1016H01.g SB1 Saccharum hybrid cultivar SP80-3280 cDNA clone SCEQSB1016H01 5', mRNA sequence
gi|35302931|gb|CA234913.1|CA234913	14.13	5.16	-1.45332	5.06314e-06	8.31239e-05	SCCCFL4089F07.g FL4 Saccharum hybrid cultivar (mixed) cDNA clone SCCCFL4089F07 5', mRNA sequence
gi|34969532|gb|CA116225.1|CA116225	23.14	8.46	-1.45166	4.98958e-09	1.34663e-07	SCACLR1014C12.g LR1 Saccharum hybrid cultivar SP80-3280 cDNA clone SCACLR1014C12 5', mRNA sequence
gi|35073733|gb|CA160392.1|CA160392	18.02	6.6	-1.44906	2.66456e-07	5.56173e-06	SCJLRZ3074D03.g RZ3 Saccharum hybrid cultivar SP80-3280 cDNA clone SCJLRZ3074D03 5', mRNA sequence
gi|34956878|gb|CA103571.1|CA103571	24.78	9.08	-1.44841	1.51601e-09	4.37513e-08	SCEZHR1084B01.g HR1 Saccharum hybrid cultivar SP70-1143 cDNA clone SCEZHR1084B01 5', mRNA sequence
gi|35057249|gb|CA152308.1|CA152308	19.66	7.22	-1.44519	8.02788e-08	1.81388e-06	SCJFRZ2027D03.g RZ2 Saccharum hybrid cultivar SP80-3280 cDNA clone SCJFRZ2027D03 5', mRNA sequence
gi|49455183|gb|CO373868.1|CO373868	383.32	140.9	-1.44388	3.8165e-125	8.0523e-123	MJR031G09 Methyl jasmonate-treated root Lambda ZIPLOX Library (MJR) Saccharum hybrid cultivar Q117 cDNA clone MJR062E01 5' similar to significant but no function assigned, mRNA sequence
gi|34971675|gb|CA118367.1|CA118367	23.55	8.66	-1.44329	4.34042e-09	1.18164e-07	SCBGLR1097E02.g LR1 Saccharum hybrid cultivar SP80-3280 cDNA clone SCBGLR1097E02 5', mRNA sequence
gi|34965022|gb|CA111715.1|CA111715	16.18	5.98	-1.43599	1.31028e-06	2.41243e-05	SCCCLB1022B03.g LB1 Saccharum hybrid cultivar SP80-3280 cDNA clone SCCCLB1022B03 5', mRNA sequence
gi|268777885|gb|CN609313.1|CN609313	197.39	73.03	-1.43449	1.00947e-64	1.65904e-62	SUL01-040F-F01-011.b Sugarcane leaf whorl library Saccharum hybrid cultivar CoS 767 cDNA clone SUL01-040F-F01-011 5', mRNA sequence
gi|35061479|gb|CA154417.1|CA154417	30.1	11.14	-1.43401	3.7351e-11	1.31639e-09	SCVPRZ2043B03.g RZ2 Saccharum hybrid cultivar SP80-3280 cDNA clone SCVPRZ2043B03 5', mRNA sequence
gi|35990192|gb|CA274314.1|CA274314	41.77	15.47	-1.43299	6.50058e-15	4.0116e-13	SCACSD1014H09.g SD1 Saccharum hybrid cultivar (mixed) cDNA clone SCACSD1014H09 5', mRNA sequence
gi|34959958|gb|CA106651.1|CA106651	111.19	41.26	-1.43021	4.82128e-37	5.45468e-35	SCQSHR1020C10.g HR1 Saccharum hybrid cultivar SP70-1143 cDNA clone SCQSHR1020C10 5', mRNA sequence
gi|34934663|gb|CA081715.1|CA081715	36.65	13.62	-1.42809	3.28182e-13	1.4809e-11	SCAGAM2017F07.g AM2 Saccharum hybrid cultivar SP80-3280 cDNA clone SCAGAM2017F07 5', mRNA sequence
gi|35324003|gb|CA245405.1|CA245405	26.62	9.9	-1.42701	5.88912e-10	1.78364e-08	SCBGFL5079A10.g Saccharum officinarum FL5 Saccharum hybrid cultivar (mixed) cDNA clone SCBGFL5079A10 5', mRNA sequence
gi|35251147|gb|CA209142.1|CA209142	65.93	24.55	-1.42521	1.6496e-22	1.36632e-20	SCEZAD1C06H08.g AD1 Saccharum hybrid cultivar SP70-1143 cDNA clone SCEZAD1C06H08 5', mRNA sequence
gi|35045213|gb|CA146308.1|CA146308	43.21	16.09	-1.4252	2.9251e-15	1.85649e-13	SCVPRT2079D01.g RT2 Saccharum hybrid cultivar SP80-3280 cDNA clone SCVPRT2079D01 5', mRNA sequence
gi|36034002|gb|CA287053.1|CA287053	58.15	21.66	-1.42475	5.0654e-20	3.85786e-18	SCSBSD2056H06.g SD2 Saccharum hybrid cultivar (mixed) cDNA clone SCSBSD2056H06 5', mRNA sequence
gi|36049326|gb|CA291883.1|CA291883	99.11	36.93	-1.42424	5.31298e-33	5.5301e-31	SCQGFL8017H06.g FL8 Saccharum hybrid cultivar (mixed) cDNA clone SCQGFL8017H06 5', mRNA sequence
gi|35318833|gb|CA242825.1|CA242825	26	9.7	-1.42245	9.94558e-10	2.92982e-08	SCSFFL3091A12.g Saccharum officinarum FL3 Saccharum hybrid cultivar (mixed) cDNA clone SCSFFL3091A12 5', mRNA sequence
gi|35941516|gb|CA256023.1|CA256023	16.59	6.19	-1.4223	1.13433e-06	2.11593e-05	SCJLFL4186A05.g FL4 Saccharum hybrid cultivar (mixed) cDNA clone SCJLFL4186A05 5', mRNA sequence
gi|35948910|gb|CA259708.1|CA259708	34.81	13	-1.42099	1.56597e-12	6.25305e-11	SCPIRT3025B10.g RT3 Saccharum hybrid cultivar SP80-3280 cDNA clone SCPIRT3025B10 5', mRNA sequence
gi|36058262|gb|CA294894.1|CA294894	24.78	9.28	-1.41698	2.83756e-09	7.91829e-08	SCQGLV1017A05.g LV1 Saccharum hybrid cultivar (mixed) cDNA clone SCQGLV1017A05 5', mRNA sequence
gi|34929415|gb|CA077143.1|CA077143	17.61	6.6	-1.41586	5.7747e-07	1.13839e-05	SCQGAM1048D01.g AM1 Saccharum hybrid cultivar SP80-3280 cDNA clone SCQGAM1048D01 5', mRNA sequence
gi|36038364|gb|CA288470.1|CA288470	19.25	7.22	-1.41479	1.73548e-07	3.73225e-06	SCEQSD2074D06.g SD2 Saccharum hybrid cultivar (mixed) cDNA clone SCEQSD2074D06 5', mRNA sequence
gi|35054156|gb|CA150771.1|CA150771	41.16	15.47	-1.41177	2.0272e-14	1.19662e-12	SCBFRZ2047H12.g RZ2 Saccharum hybrid cultivar SP80-3280 cDNA clone SCBFRZ2047H12 5', mRNA sequence
gi|35056633|gb|CA152008.1|CA152008	18.63	7.01	-1.41014	2.94234e-07	6.08864e-06	SCJFRZ2014G11.g RZ2 Saccharum hybrid cultivar SP80-3280 cDNA clone SCJFRZ2014G11 5', mRNA sequence
gi|34928160|gb|CA075887.1|CA075887	37.27	14.03	-1.4095	3.61502e-13	1.60573e-11	SCJLAM1064E02.g AM1 Saccharum hybrid cultivar SP80-3280 cDNA clone SCJLAM1064E02 5', mRNA sequence
gi|35235091|gb|CA201130.1|CA201130	32.76	12.38	-1.40392	1.09062e-11	4.00655e-10	SCRLFL1007B01.g FL1 Saccharum hybrid cultivar (mixed) cDNA clone SCRLFL1007B01 5', mRNA sequence
gi|35001756|gb|CA124649.1|CA124649	19.66	7.43	-1.40383	1.5004e-07	3.25811e-06	SCQGLR1087G10.g LR1 Saccharum hybrid cultivar SP80-3280 cDNA clone SCQGLR1087G10 5', mRNA sequence
gi|35206188|gb|CF574862.1|CF574862	19.66	7.43	-1.40383	1.5004e-07	3.25584e-06	MCSA120D11 Maturing Sugarcane Stem Lambda ZIPLOX Library (MCS) Saccharum hybrid cultivar Q117 cDNA clone MCSA089G02 5' similar to unknown function, mRNA sequence
gi|35947357|gb|CA258922.1|CA258922	33.79	12.79	-1.40158	5.61398e-12	2.11207e-10	SCBGRT3014D07.g RT3 Saccharum hybrid cultivar SP80-3280 cDNA clone SCBGRT3014D07 5', mRNA sequence
gi|36012375|gb|CA281900.1|CA281900	15.77	5.98	-1.39897	2.83032e-06	4.87746e-05	SCRFSD2023B03.g SD2 Saccharum hybrid cultivar (mixed) cDNA clone SCRFSD2023B03 5', mRNA sequence
gi|35203542|gb|CF572216.1|CF572216	177.32	67.25	-1.39875	3.31652e-56	5.07655e-54	MCSA035A11 Maturing Sugarcane Stem Lambda ZIPLOX Library (MCS) Saccharum hybrid cultivar Q117 cDNA clone MCSA035A11 5' similar to ribosomal protein, mRNA sequence
gi|36009355|gb|CA280874.1|CA280874	33.17	12.58	-1.39875	9.44428e-12	3.47358e-10	SCVPFL4C12E02.g FL4 Saccharum hybrid cultivar (mixed) cDNA clone SCVPFL4C12E02 5', mRNA sequence
gi|35030146|gb|CA138802.1|CA138802	14.13	5.36	-1.39846	9.50914e-06	0.000148392	SCEQRT2090B04.g RT2 Saccharum hybrid cultivar SP80-3280 cDNA clone SCEQRT2090B04 5', mRNA sequence
gi|3789579|gb|AI216925.1|AI216925	14.13	5.36	-1.39846	9.50914e-06	0.000148318	M-EST247 Sugarcane mature stalk Saccharum hybrid cultivar NCo 376 cDNA clone MF22-rev similar to environmental stress-induced protein, mRNA sequence
gi|35263679|gb|CA215419.1|CA215419	14.13	5.36	-1.39846	9.50914e-06	0.000148244	SCRLAD1137D02.g AD1 Saccharum hybrid cultivar SP70-1143 cDNA clone SCRLAD1137D02 5', mRNA sequence
gi|33462295|gb|BQ534532.1|BQ534532	29.9	11.35	-1.39745	1.0119e-10	3.38303e-09	LEAF1_1_D01 pSL Saccharum hybrid cultivar CP72-2086 cDNA 5', mRNA sequence
gi|36070571|gb|CA299024.1|CA299024	126.34	48.07	-1.3941	2.40174e-40	2.9643e-38	SCSFFL8048H06.g FL8 Saccharum hybrid cultivar (mixed) cDNA clone SCSFFL8048H06 5', mRNA sequence
gi|34923358|gb|CA071207.1|CA071207	31.94	12.17	-1.39204	2.67278e-11	9.52742e-10	SCACAM1070G01.g AM1 Saccharum hybrid cultivar SP80-3280 cDNA clone SCACAM1070G01 5', mRNA sequence
gi|36071352|gb|CA299333.1|CA299333	35.63	13.62	-1.38737	2.1641e-12	8.53235e-11	SCRLFL8052G01.g FL8 Saccharum hybrid cultivar (mixed) cDNA clone SCRLFL8052G01 5', mRNA sequence
gi|35953020|gb|CA261757.1|CA261757	60.81	23.31	-1.38336	5.00514e-20	3.82128e-18	SCBGLB2013B12.g LB2 Saccharum hybrid cultivar SP80-3280 cDNA clone SCBGLB2013B12 5', mRNA sequence
gi|35011031|gb|CA129297.1|CA129297	39.72	15.27	-1.37917	1.52148e-13	7.43502e-12	SCRFLR2021E07.g LR2 Saccharum hybrid cultivar SP80-3280 cDNA clone SCRFLR2021E07 5', mRNA sequence
gi|34940546|gb|CA087239.1|CA087239	35.42	13.62	-1.37884	3.14172e-12	1.21868e-10	SCQGAM2110B07.b AM2 Saccharum hybrid cultivar SP80-3280 cDNA clone SCQGAM2110B07 3', mRNA sequence
gi|33462346|gb|BQ534583.1|BQ534583	476.48	183.6	-1.37585	2.63542e-144	5.7548e-142	LEAF3_10_G12 pSL Saccharum hybrid cultivar CP72-2086 cDNA 5', mRNA sequence
gi|35060768|gb|CA154064.1|CA154064	30.51	11.76	-1.37539	1.09837e-10	3.65648e-09	SCVPRZ2039C06.g RZ2 Saccharum hybrid cultivar SP80-3280 cDNA clone SCVPRZ2039C06 5', mRNA sequence
gi|35997799|gb|CA276898.1|CA276898	23.55	9.08	-1.37496	1.48673e-08	3.74694e-07	SCRLSD2011C02.g SD2 Saccharum hybrid cultivar (mixed) cDNA clone SCRLSD2011C02 5', mRNA sequence
gi|36012399|gb|CA281908.1|CA281908	267.83	103.35	-1.37378	9.36686e-82	1.70052e-79	SCRFSD2023C02.g SD2 Saccharum hybrid cultivar (mixed) cDNA clone SCRFSD2023C02 5', mRNA sequence
gi|34969169|gb|CA115862.1|CA115862	14.95	5.78	-1.371	7.03172e-06	0.000112084	SCVPLB1017E11.g LB1 Saccharum hybrid cultivar SP80-3280 cDNA clone SCVPLB1017E11 5', mRNA sequence
gi|35063984|gb|CA155653.1|CA155653	53.24	20.63	-1.36777	1.92344e-17	1.33767e-15	SCACRZ3111E02.g RZ3 Saccharum hybrid cultivar SP80-3280 cDNA clone SCACRZ3111E02 5', mRNA sequence
gi|35276661|gb|CA221892.1|CA221892	13.31	5.16	-1.36707	2.36988e-05	0.000336985	SCBGFL4053F05.g FL4 Saccharum hybrid cultivar (mixed) cDNA clone SCBGFL4053F05 5', mRNA sequence
gi|35289921|gb|CA228422.1|CA228422	30.3	11.76	-1.36543	1.59216e-10	5.17345e-09	SCQGFL3054G06.g Saccharum officinarum FL3 Saccharum hybrid cultivar (mixed) cDNA clone SCQGFL3054G06 5', mRNA sequence
gi|35281284|gb|CA224187.1|CA224187	32.35	12.58	-1.36263	4.19248e-11	1.46765e-09	SCJFFL1C07G08.b FL1 Saccharum hybrid cultivar (mixed) cDNA clone SCJFFL1C07G08 3', mRNA sequence
gi|166793037|gb|DV736230.1|DV736230	53.03	20.63	-1.36206	2.77744e-17	1.91032e-15	SUS01-160-B09-A-075.b Sugarcane mature stem library Saccharum hybrid cultivar CoS 767 cDNA clone SUS01-160-B09-A-075 5', mRNA sequence
gi|36011742|gb|CA281693.1|CA281693	11.67	4.54	-1.36204	8.04072e-05	0.000994374	SCRFSD2019F04.g SD2 Saccharum hybrid cultivar (mixed) cDNA clone SCRFSD2019F04 5', mRNA sequence
gi|35207439|gb|CF576113.1|CF576113	20.68	8.05	-1.36118	1.39976e-07	3.0673e-06	MCSA175H09 Maturing Sugarcane Stem Lambda ZIPLOX Library (MCS) Saccharum hybrid cultivar Q117 cDNA clone MCSA156F02 5' similar to unknown function, mRNA sequence
gi|36032438|gb|CA286497.1|CA286497	16.38	6.39	-1.35805	3.05374e-06	5.21642e-05	SCBGSD2050B10.g SD2 Saccharum hybrid cultivar (mixed) cDNA clone SCBGSD2050B10 5', mRNA sequence
gi|35208347|gb|CF577021.1|CF577021	26.41	10.31	-1.35704	2.88202e-09	8.03517e-08	MCSA207E11 Maturing Sugarcane Stem Lambda ZIPLOX Library (MCS) Saccharum hybrid cultivar Q117 cDNA clone MCSA186C05 5' similar to unknown function, mRNA sequence
gi|35318318|gb|CA242567.1|CA242567	21.09	8.25	-1.35409	1.20304e-07	2.66615e-06	SCEPFL3088G07.g Saccharum officinarum FL3 Saccharum hybrid cultivar (mixed) cDNA clone SCEPFL3088G07 5', mRNA sequence
gi|35961690|gb|CA265176.1|CA265176	24.78	9.7	-1.35312	9.4832e-09	2.46358e-07	SCRFRT3057B07.g RT3 Saccharum hybrid cultivar SP80-3280 cDNA clone SCRFRT3057B07 5', mRNA sequence
gi|268780876|gb|DN194052.1|DN194052	18.43	7.22	-1.35199	7.85244e-07	1.51545e-05	SUM01-023F-G03-020.b Sugarcane mature leaf tissue library Saccharum hybrid cultivar CoS 767 cDNA clone SUM01-023F-G03-020 5', mRNA sequence
gi|34965105|gb|CA111798.1|CA111798	14.74	5.78	-1.3506	1.02414e-05	0.000157381	SCCCLB1023E04.g LB1 Saccharum hybrid cultivar SP80-3280 cDNA clone SCCCLB1023E04 5', mRNA sequence
gi|35006133|gb|CA126842.1|CA126842	12.08	4.74	-1.34966	6.87724e-05	0.000869428	SCVPLR1028E06.g LR1 Saccharum hybrid cultivar SP80-3280 cDNA clone SCVPLR1028E06 5', mRNA sequence
gi|36048910|gb|CA291745.1|CA291745	20.48	8.05	-1.34716	2.02916e-07	4.31331e-06	SCQGFL8016A05.g FL8 Saccharum hybrid cultivar (mixed) cDNA clone SCQGFL8016A05 5', mRNA sequence
gi|35206464|gb|CF575138.1|CF575138	16.79	6.6	-1.34706	2.61858e-06	4.55531e-05	MCSA143F03 Maturing Sugarcane Stem Lambda ZIPLOX Library (MCS) Saccharum hybrid cultivar Q117 cDNA clone MCSA131A04 5' similar to SNAP protein, mRNA sequence
gi|34938308|gb|CA085001.1|CA085001	13.1	5.16	-1.34412	3.45346e-05	0.000472765	SCEZAM2059E10.g AM2 Saccharum hybrid cultivar SP80-3280 cDNA clone SCEZAM2059E10 5', mRNA sequence
gi|34929871|gb|CA077599.1|CA077599	14.13	5.57	-1.34301	1.73838e-05	0.000253658	SCQSAM1033C11.g AM1 Saccharum hybrid cultivar SP80-3280 cDNA clone SCQSAM1033C11 5', mRNA sequence
gi|35298414|gb|CA232673.1|CA232673	16.18	6.39	-1.34032	4.4316e-06	7.35288e-05	SCRUFL3063G01.g Saccharum officinarum FL3 Saccharum hybrid cultivar (mixed) cDNA clone SCRUFL3063G01 5', mRNA sequence
gi|35028878|gb|CA138169.1|CA138169	132.07	52.19	-1.33946	1.05599e-39	1.27808e-37	SCEPRT2047C06.g RT2 Saccharum hybrid cultivar SP80-3280 cDNA clone SCEPRT2047C06 5', mRNA sequence
gi|34966597|gb|CA113290.1|CA113290	92.35	36.72	-1.33055	5.54882e-28	5.2189e-26	SCEZLB1011D03.g LB1 Saccharum hybrid cultivar SP80-3280 cDNA clone SCEZLB1011D03 5', mRNA sequence
gi|33460896|gb|BQ533133.1|BQ533133	17.61	7.01	-1.32891	1.92015e-06	3.41255e-05	LEAF4_16_G01 pSL Saccharum hybrid cultivar CP72-2086 cDNA 5', mRNA sequence
gi|35058630|gb|CA152997.1|CA152997	21.7	8.66	-1.32526	1.27892e-07	2.8203e-06	SCJFRZ2034D04.g RZ2 Saccharum hybrid cultivar SP80-3280 cDNA clone SCJFRZ2034D04 5', mRNA sequence
gi|33461555|gb|BQ533792.1|BQ533792	71.26	28.47	-1.32365	8.63706e-22	7.00522e-20	LEAF4_27_G04 pSL Saccharum hybrid cultivar CP72-2086 cDNA 5', mRNA sequence
gi|33464896|gb|BQ537133.1|BQ537133	51.81	20.84	-1.31388	4.33982e-16	2.88945e-14	STEM2_13_F07 pSS Saccharum hybrid cultivar CP72-2086 cDNA 5', mRNA sequence
gi|36053175|gb|CA293193.1|CA293193	13.31	5.36	-1.31221	4.2732e-05	0.000575895	SCAGFL8041E10.g FL8 Saccharum hybrid cultivar (mixed) cDNA clone SCAGFL8041E10 5', mRNA sequence
gi|35078966|gb|CA163002.1|CA163002	13.31	5.36	-1.31221	4.2732e-05	0.000575647	SCRLRZ3042B05.g RZ3 Saccharum hybrid cultivar SP80-3280 cDNA clone SCRLRZ3042B05 5', mRNA sequence
gi|35086420|gb|CA166721.1|CA166721	18.84	7.63	-1.30404	1.19869e-06	2.228e-05	SCVPRZ3029A06.g RZ3 Saccharum hybrid cultivar SP80-3280 cDNA clone SCVPRZ3029A06 5', mRNA sequence
gi|34975613|gb|CA122305.1|CA122305	60.61	24.55	-1.30383	2.28872e-18	1.62796e-16	SCJLLR1011D09.g LR1 Saccharum hybrid cultivar SP80-3280 cDNA clone SCJLLR1011D09 5', mRNA sequence
gi|35080159|gb|CA163596.1|CA163596	21.3	8.66	-1.29841	2.64168e-07	5.52136e-06	SCRURZ3079E04.g RZ3 Saccharum hybrid cultivar SP80-3280 cDNA clone SCRURZ3079E04 5', mRNA sequence
gi|35121169|gb|CA183919.1|CA183919	23.34	9.49	-1.29832	6.84954e-08	1.57037e-06	SCQSST3114G07.b ST3 Saccharum hybrid cultivar SP80-3280 cDNA clone SCQSST3114G07 3', mRNA sequence
gi|35050758|gb|CA149079.1|CA149079	20.27	8.25	-1.29688	5.1958e-07	1.03012e-05	SCJLRZ1022G12.g RZ1 Saccharum hybrid cultivar SP80-3280 cDNA clone SCJLRZ1022G12 5', mRNA sequence
gi|35323240|gb|CA245023.1|CA245023	13.1	5.36	-1.28926	6.16242e-05	0.00078767	SCSFFL4085H10.b FL4 Saccharum hybrid cultivar (mixed) cDNA clone SCSFFL4085H10 3', mRNA sequence
gi|36035737|gb|CA287644.1|CA287644	13.1	5.36	-1.28926	6.16242e-05	0.000787347	SCSFSD2064B10.g SD2 Saccharum hybrid cultivar (mixed) cDNA clone SCSFSD2064B10 5', mRNA sequence
gi|34956408|gb|CA103101.1|CA103101	23.14	9.49	-1.28591	9.80194e-08	2.19724e-06	SCEQHR1082C05.g HR1 Saccharum hybrid cultivar SP70-1143 cDNA clone SCEQHR1082C05 5', mRNA sequence
gi|36064683|gb|CA297069.1|CA297069	21.09	8.66	-1.28412	3.78214e-07	7.70392e-06	SCUTSD2086D10.g SD2 Saccharum hybrid cultivar (mixed) cDNA clone SCUTSD2086D10 5', mRNA sequence
gi|36039827|gb|CA288927.1|CA288927	31.12	12.79	-1.28283	6.5075e-10	1.96521e-08	SCEZSD2080A01.g SD2 Saccharum hybrid cultivar (mixed) cDNA clone SCEZSD2080A01 5', mRNA sequence
gi|35319949|gb|CA243383.1|CA243383	20.07	8.25	-1.28257	7.44098e-07	1.44768e-05	SCBGFL3096C09.g Saccharum officinarum FL3 Saccharum hybrid cultivar (mixed) cDNA clone SCBGFL3096C09 5', mRNA sequence
gi|35322211|gb|CA244510.1|CA244510	86.82	35.69	-1.28251	4.9234e-25	4.34288e-23	SCSFFL4083B03.g FL4 Saccharum hybrid cultivar (mixed) cDNA clone SCSFFL4083B03 5', mRNA sequence
gi|35973494|gb|CA269176.1|CA269176	32.56	13.41	-1.27979	2.84934e-10	9.02368e-09	SCBGRT3071E07.g RT3 Saccharum hybrid cultivar SP80-3280 cDNA clone SCBGRT3071E07 5', mRNA sequence
gi|36031772|gb|CA286359.1|CA286359	13.51	5.57	-1.27828	5.23614e-05	0.000681834	SCQGSD2048D03.g SD2 Saccharum hybrid cultivar (mixed) cDNA clone SCQGSD2048D03 5', mRNA sequence
gi|35208806|gb|CF577480.1|CF577480	28.46	11.76	-1.27505	4.14258e-09	1.13074e-07	MCSA223D04 Maturing Sugarcane Stem Lambda ZIPLOX Library (MCS) Saccharum hybrid cultivar Q117 cDNA clone MCSA039G11 5' similar to unknown function, mRNA sequence
gi|34949990|gb|CA096683.1|CA096683	38.91	16.09	-1.27398	6.33434e-12	2.37166e-10	SCCCCL6003A12.g CL6 Saccharum hybrid cultivar SP80-3280 cDNA clone SCCCCL6003A12 5', mRNA sequence
gi|35021753|gb|CA134589.1|CA134589	35.42	14.65	-1.27366	5.472e-11	1.89854e-09	SCJFRT1062C11.g RT1 Saccharum hybrid cultivar SP80-3280 cDNA clone SCJFRT1062C11 5', mRNA sequence
gi|36063255|gb|CA296548.1|CA296548	204.97	84.78	-1.27362	3.0595e-56	4.7062e-54	SCUTSD1087B03.g SD1 Saccharum hybrid cultivar (mixed) cDNA clone SCUTSD1087B03 5', mRNA sequence
gi|35248452|gb|CA207793.1|CA207793	115.69	47.86	-1.27337	1.77113e-32	1.81329e-30	SCMCSB1108C07.g SB1 Saccharum hybrid cultivar SP80-3280 cDNA clone SCMCSB1108C07 5', mRNA sequence
gi|34960237|gb|CA106930.1|CA106930	25.39	10.52	-1.27113	3.10342e-08	7.48898e-07	SCQSHR1024B07.g HR1 Saccharum hybrid cultivar SP70-1143 cDNA clone SCQSHR1024B07 5', mRNA sequence
gi|35303833|gb|CA235363.1|CA235363	53.65	22.28	-1.26783	8.58718e-16	5.60969e-14	SCCCFL4095D01.g FL4 Saccharum hybrid cultivar (mixed) cDNA clone SCCCFL4095D01 5', mRNA sequence
gi|35118857|gb|CA182764.1|CA182764	15.36	6.39	-1.26529	1.90161e-05	0.000275289	SCEZST3148E05.g ST3 Saccharum hybrid cultivar SP80-3280 cDNA clone SCEZST3148E05 5', mRNA sequence
gi|34941745|gb|CA088438.1|CA088438	58.97	24.55	-1.26426	3.80444e-17	2.60521e-15	SCRFAM2074B05.g AM2 Saccharum hybrid cultivar SP80-3280 cDNA clone SCRFAM2074B05 5', mRNA sequence
gi|166795168|gb|DV731788.1|DV731788	108.73	45.38	-1.26062	3.64582e-30	3.66059e-28	SUS01-052-G02-A-017.b Sugarcane mature stem library Saccharum hybrid cultivar CoS 767 cDNA clone SUS01-052-G02-A-017 5', mRNA sequence
gi|35204676|gb|CF573350.1|CF573350	104.22	43.53	-1.25955	5.9035e-29	5.74276e-27	MCSA069B10 Maturing Sugarcane Stem Lambda ZIPLOX Library (MCS) Saccharum hybrid cultivar Q117 cDNA clone MCSA060D07 5' similar to unknown function, mRNA sequence
gi|35254956|gb|CA211040.1|CA211040	21.7	9.08	-1.25693	3.91342e-07	7.96613e-06	SCEPSB1135A04.g SB1 Saccharum hybrid cultivar SP80-3280 cDNA clone SCEPSB1135A04 5', mRNA sequence
gi|33462109|gb|BQ534346.1|BQ534346	21.7	9.08	-1.25693	3.91342e-07	7.96094e-06	LEAF4_23_D12 pSL Saccharum hybrid cultivar CP72-2086 cDNA 5', mRNA sequence
gi|36027982|gb|CA286121.1|CA286121	15.77	6.6	-1.25664	1.61445e-05	0.000239263	SCQGSD2045H11.g SD2 Saccharum hybrid cultivar (mixed) cDNA clone SCQGSD2045H11 5', mRNA sequence
gi|35086973|gb|CA166996.1|CA166996	20.68	8.66	-1.2558	7.69218e-07	1.49005e-05	SCCCSB1001D04.g SB1 Saccharum hybrid cultivar SP80-3280 cDNA clone SCCCSB1001D04 5', mRNA sequence
gi|33462107|gb|BQ534344.1|BQ534344	46.69	19.6	-1.25226	1.07253e-13	5.49029e-12	LEAF4_23_D10 pSL Saccharum hybrid cultivar CP72-2086 cDNA 5', mRNA sequence
gi|34965785|gb|CA112478.1|CA112478	39.72	16.71	-1.24915	7.9137e-12	2.93135e-10	SCEQLB1064F01.g LB1 Saccharum hybrid cultivar SP80-3280 cDNA clone SCEQLB1064F01 5', mRNA sequence
gi|34974294|gb|CA120986.1|CA120986	28.87	12.17	-1.24624	6.06878e-09	1.61831e-07	SCEQLR1007H02.g LR1 Saccharum hybrid cultivar SP80-3280 cDNA clone SCEQLR1007H02 5', mRNA sequence
gi|166790216|gb|DV730346.1|DV730346	41.57	17.53	-1.24572	2.96044e-12	1.15122e-10	SUS01-045-E08-A-065.b Sugarcane mature stem library Saccharum hybrid cultivar CoS 767 cDNA clone SUS01-045-E08-A-065 5', mRNA sequence
gi|36072548|gb|CA299728.1|CA299728	26.41	11.14	-1.24534	2.72416e-08	6.60953e-07	SCMCLV1029D04.g LV1 Saccharum hybrid cultivar (mixed) cDNA clone SCMCLV1029D04 5', mRNA sequence
gi|35051785|gb|CA149587.1|CA149587	17.61	7.43	-1.24496	5.88234e-06	9.50735e-05	SCCCRZ2001A02.g RZ2 Saccharum hybrid cultivar SP80-3280 cDNA clone SCCCRZ2001A02 5', mRNA sequence
gi|36013411|gb|CA282239.1|CA282239	17.61	7.43	-1.24496	5.88234e-06	9.50243e-05	SCAGSD2042D08.g SD2 Saccharum hybrid cultivar (mixed) cDNA clone SCAGSD2042D08 5', mRNA sequence
gi|35207568|gb|CF576242.1|CF576242	21.91	9.28	-1.23939	4.72374e-07	9.50409e-06	MCSA177E08 Maturing Sugarcane Stem Lambda ZIPLOX Library (MCS) Saccharum hybrid cultivar Q117 cDNA clone MCSA140F10 5' similar to unknown function, mRNA sequence
gi|33460950|gb|BQ533187.1|BQ533187	91.94	38.99	-1.23759	4.51836e-25	3.99689e-23	LEAF4_17_C04 pSL Saccharum hybrid cultivar CP72-2086 cDNA 5', mRNA sequence
gi|35025510|gb|CA136475.1|CA136475	18.43	7.84	-1.23313	4.23454e-06	7.04088e-05	SCQGRT1043A01.g RT1 Saccharum hybrid cultivar SP80-3280 cDNA clone SCQGRT1043A01 5', mRNA sequence
gi|34971549|gb|CA118241.1|CA118241	32.97	14.03	-1.23264	7.12604e-10	2.14372e-08	SCBGLR1095H07.g LR1 Saccharum hybrid cultivar SP80-3280 cDNA clone SCBGLR1095H07 5', mRNA sequence
gi|35960963|gb|CA264935.1|CA264935	32.97	14.03	-1.23264	7.12604e-10	2.14165e-08	SCAGRT3048E05.g RT3 Saccharum hybrid cultivar SP80-3280 cDNA clone SCAGRT3048E05 5', mRNA sequence
gi|35208245|gb|CF576919.1|CF576919	20.27	8.66	-1.22691	1.54775e-06	2.80988e-05	MCSA206C01 Maturing Sugarcane Stem Lambda ZIPLOX Library (MCS) Saccharum hybrid cultivar Q117 cDNA clone MCSA184B07 5' similar to MAP kinase, mRNA sequence
gi|35949469|gb|CA259977.1|CA259977	14.95	6.39	-1.22626	3.85808e-05	0.000525392	SCPRRT3029B11.g RT3 Saccharum hybrid cultivar SP80-3280 cDNA clone SCPRRT3029B11 5', mRNA sequence
gi|35054483|gb|CA150921.1|CA150921	16.38	7.01	-1.22445	1.64977e-05	0.000243803	SCBFRZ2050B07.g RZ2 Saccharum hybrid cultivar SP80-3280 cDNA clone SCBFRZ2050B07 5', mRNA sequence
gi|35997240|gb|CA276712.1|CA276712	68.39	29.29	-1.22338	9.9441e-19	7.13826e-17	SCRLSD2009E01.g SD2 Saccharum hybrid cultivar (mixed) cDNA clone SCRLSD2009E01 5', mRNA sequence
gi|35141533|gb|CA193973.1|CA193973	34.2	14.65	-1.2231	4.38734e-10	1.36317e-08	SCEPRZ3130A12.g RZ3 Saccharum hybrid cultivar SP80-3280 cDNA clone SCEPRZ3130A12 5', mRNA sequence
gi|35084763|gb|CA165895.1|CA165895	37.06	15.88	-1.22265	8.39056e-11	2.83861e-09	SCUTRZ3072G02.g RZ3 Saccharum hybrid cultivar SP80-3280 cDNA clone SCUTRZ3072G02 5', mRNA sequence
gi|35036620|gb|CA142032.1|CA142032	27.44	11.76	-1.22239	2.366e-08	5.79002e-07	SCMCRT2086C12.g RT2 Saccharum hybrid cultivar SP80-3280 cDNA clone SCMCRT2086C12 5', mRNA sequence
gi|35953153|gb|CA261824.1|CA261824	23.96	10.31	-1.21658	2.08352e-07	4.41984e-06	SCBGLB2014A09.g LB2 Saccharum hybrid cultivar SP80-3280 cDNA clone SCBGLB2014A09 5', mRNA sequence
gi|35032844|gb|CA140134.1|CA140134	21.09	9.08	-1.21579	1.11311e-06	2.07882e-05	SCEZRT2020E01.g RT2 Saccharum hybrid cultivar SP80-3280 cDNA clone SCEZRT2020E01 5', mRNA sequence
gi|33461350|gb|BQ533587.1|BQ533587	42.59	18.36	-1.21395	4.34288e-12	1.64776e-10	LEAF4_24_F05 pSL Saccharum hybrid cultivar CP72-2086 cDNA 5', mRNA sequence
gi|34919072|gb|CA067560.1|CA067560	20.07	8.66	-1.2126	2.18642e-06	3.84637e-05	SCQSAD1055D07.g AD1 Saccharum hybrid cultivar SP70-1143 cDNA clone SCQSAD1055D07 5', mRNA sequence
gi|34966270|gb|CA112963.1|CA112963	24.37	10.52	-1.21197	1.76762e-07	3.79352e-06	SCEZLB1007A11.g LB1 Saccharum hybrid cultivar SP80-3280 cDNA clone SCEZLB1007A11 5', mRNA sequence
gi|35010796|gb|CA129179.1|CA129179	34.4	14.85	-1.21195	5.24408e-10	1.59602e-08	SCRFLR2037B09.g LR2 Saccharum hybrid cultivar SP80-3280 cDNA clone SCRFLR2037B09 5', mRNA sequence
gi|35324873|gb|CA245840.1|CA245840	17.2	7.43	-1.21097	1.18214e-05	0.000179278	SCEZFL5084F09.g Saccharum officinarum FL5 Saccharum hybrid cultivar (mixed) cDNA clone SCEZFL5084F09 5', mRNA sequence
gi|35326655|gb|CA246732.1|CA246732	37.68	16.3	-1.20893	8.52184e-11	2.8799e-09	SCSGFL5C04B11.g Saccharum officinarum FL5 Saccharum hybrid cultivar (mixed) cDNA clone SCSGFL5C04B11 5', mRNA sequence
gi|35951047|gb|CA260788.1|CA260788	23.34	10.11	-1.20702	3.45986e-07	7.11242e-06	SCSBRT3040C02.g RT3 Saccharum hybrid cultivar SP80-3280 cDNA clone SCSBRT3040C02 5', mRNA sequence
gi|34919628|gb|CA068104.1|CA068104	23.75	10.31	-1.20388	2.93302e-07	6.07337e-06	SCRUAD1060D05.g AD1 Saccharum hybrid cultivar SP70-1143 cDNA clone SCRUAD1060D05 5', mRNA sequence
gi|34954788|gb|CA101481.1|CA101481	20.89	9.08	-1.20205	1.56877e-06	2.84309e-05	SCACHR1037F12.g HR1 Saccharum hybrid cultivar SP70-1143 cDNA clone SCACHR1037F12 5', mRNA sequence
gi|35203537|gb|CF572211.1|CF572211	97.26	42.29	-1.20153	2.65744e-25	2.37769e-23	MCSA035A05 Maturing Sugarcane Stem Lambda ZIPLOX Library (MCS) Saccharum hybrid cultivar Q117 cDNA clone MCSA035A05 5', mRNA sequence
gi|33462163|gb|BQ534400.1|BQ534400	28.46	12.38	-1.20092	2.036e-08	5.06179e-07	LEAF4_25_A11 pSL Saccharum hybrid cultivar CP72-2086 cDNA 5', mRNA sequence
gi|34957821|gb|CA104514.1|CA104514	30.3	13.2	-1.19878	7.5214e-09	1.96868e-07	SCJFHR1033D12.b HR1 Saccharum hybrid cultivar SP70-1143 cDNA clone SCJFHR1033D12 3', mRNA sequence
gi|34936242|gb|CA082931.1|CA082931	24.57	10.73	-1.19525	2.10666e-07	4.45681e-06	SCBFAM2118H01.g AM2 Saccharum hybrid cultivar SP80-3280 cDNA clone SCBFAM2118H01 5', mRNA sequence
gi|34947924|gb|CA094617.1|CA094617	15.56	6.81	-1.19212	3.8982e-05	0.00052947	SCCCCL4010F05.g CL4 Saccharum hybrid cultivar cDNA clone SCCCCL4010F05 5', mRNA sequence
gi|35074254|gb|CA160650.1|CA160650	48.94	21.45	-1.19004	2.71292e-13	1.24946e-11	SCJLRZ3076F04.b RZ3 Saccharum hybrid cultivar SP80-3280 cDNA clone SCJLRZ3076F04 3', mRNA sequence
gi|36047349|gb|CA291187.1|CA291187	26.82	11.76	-1.18942	6.56532e-08	1.50853e-06	SCUTSD2028A06.g SD2 Saccharum hybrid cultivar (mixed) cDNA clone SCUTSD2028A06 5', mRNA sequence
gi|35205228|gb|CF573902.1|CF573902	33.38	14.65	-1.18808	1.69928e-09	4.88148e-08	MCSA077E06 Maturing Sugarcane Stem Lambda ZIPLOX Library (MCS) Saccharum hybrid cultivar Q117 cDNA clone MCSA100F12 5', mRNA sequence
gi|36038531|gb|CA288533.1|CA288533	21.09	9.28	-1.18436	1.8652e-06	3.32626e-05	SCEQSD2075B04.g SD2 Saccharum hybrid cultivar (mixed) cDNA clone SCEQSD2075B04 5', mRNA sequence
gi|36025793|gb|CA285466.1|CA285466	22.93	10.11	-1.18145	6.81944e-07	1.3334e-05	SCEQSD1077D03.g SD1 Saccharum hybrid cultivar (mixed) cDNA clone SCEQSD1077D03 5', mRNA sequence
gi|35208051|gb|CF576725.1|CF576725	14.95	6.6	-1.17961	6.50498e-05	0.000825374	MCSA203H09 Maturing Sugarcane Stem Lambda ZIPLOX Library (MCS) Saccharum hybrid cultivar Q117 cDNA clone MCSA183F01 5' similar to small nuclear ribonucleoprotein, mRNA sequence
gi|34939920|gb|CA086613.1|CA086613	18.22	8.05	-1.17846	1.00586e-05	0.000154876	SCMCAM2084E05.b AM2 Saccharum hybrid cultivar SP80-3280 cDNA clone SCMCAM2084E05 3', mRNA sequence
gi|35337671|gb|CA252126.1|CA252126	20.07	8.87	-1.17803	3.65682e-06	6.15236e-05	SCVPFL1134C12.g FL1 Saccharum hybrid cultivar (mixed) cDNA clone SCVPFL1134C12 5', mRNA sequence
gi|36047300|gb|CA291171.1|CA291171	25.19	11.14	-1.1771	2.11612e-07	4.4738e-06	SCUTSD2027H01.g SD2 Saccharum hybrid cultivar (mixed) cDNA clone SCUTSD2027H01 5', mRNA sequence
gi|35204356|gb|CF573030.1|CF573030	27.03	11.96	-1.17634	7.77816e-08	1.76898e-06	MCSA064E07 Maturing Sugarcane Stem Lambda ZIPLOX Library (MCS) Saccharum hybrid cultivar Q117 cDNA clone MCSA056C09 5' similar to unknown function, mRNA sequence
gi|35208442|gb|CF577116.1|CF577116	40.54	17.95	-1.17536	4.49448e-11	1.56985e-09	MCSA208H11 Maturing Sugarcane Stem Lambda ZIPLOX Library (MCS) Saccharum hybrid cultivar Q117 cDNA clone MCSA188E07 5' similar to unknown function, mRNA sequence
gi|34965007|gb|CA111700.1|CA111700	39.11	17.33	-1.17427	1.02591e-10	3.42255e-09	SCCCLB1021H02.g LB1 Saccharum hybrid cultivar SP80-3280 cDNA clone SCCCLB1021H02 5', mRNA sequence
gi|35974823|gb|CA269609.1|CA269609	886.83	392.98	-1.1742	7.84008e-209	1.77402e-206	SCMCRT3082G06.g RT3 Saccharum hybrid cultivar SP80-3280 cDNA clone SCMCRT3082G06 5', mRNA sequence
gi|33463181|gb|BQ535418.1|BQ535418	30.71	13.62	-1.17298	1.05695e-08	2.72762e-07	STEM2_6_D04 pSS Saccharum hybrid cultivar CP72-2086 cDNA 5', mRNA sequence
gi|35203254|gb|CF571928.1|CF571928	86.82	38.58	-1.17017	6.92128e-22	5.62823e-20	MCSA030F06 Maturing Sugarcane Stem Lambda ZIPLOX Library (MCS) Saccharum hybrid cultivar Q117 cDNA clone MCSA030F06 5' similar to proteasome, mRNA sequence
gi|35995660|gb|CA276194.1|CA276194	22.73	10.11	-1.16881	9.53812e-07	1.80071e-05	SCCCSD1096C12.g SD1 Saccharum hybrid cultivar (mixed) cDNA clone SCCCSD1096C12 5', mRNA sequence
gi|35206309|gb|CF574983.1|CF574983	260.05	115.73	-1.16803	4.52616e-62	7.323e-60	MCSA141G11 Maturing Sugarcane Stem Lambda ZIPLOX Library (MCS) Saccharum hybrid cultivar Q117 cDNA clone MCSA123B03 5' similar to unknown function, mRNA sequence
gi|35941674|gb|CA256102.1|CA256102	47.71	21.25	-1.16683	1.20049e-12	4.85578e-11	SCJLFL4187A01.g FL4 Saccharum hybrid cultivar (mixed) cDNA clone SCJLFL4187A01 5', mRNA sequence
gi|35995618|gb|CA276181.1|CA276181	354.45	159.05	-1.1561	1.32843e-82	2.4401e-80	SCCCSD1096B07.g SD1 Saccharum hybrid cultivar (mixed) cDNA clone SCCCSD1096B07 5', mRNA sequence
gi|34923978|gb|CA071827.1|CA071827	18.84	8.46	-1.15507	1.00304e-05	0.000154594	SCBGAM1091B09.g AM1 Saccharum hybrid cultivar SP80-3280 cDNA clone SCBGAM1091B09 5', mRNA sequence
gi|36046825|gb|CA291039.1|CA291039	15.15	6.81	-1.15359	7.68964e-05	0.000957403	SCUTSD2026B01.g SD2 Saccharum hybrid cultivar (mixed) cDNA clone SCUTSD2026B01 5', mRNA sequence
gi|31442546|gb|BU925651.1|BU925651	75.97	34.24	-1.14975	7.67336e-19	5.54649e-17	MCS002C01 Maturing Sugarcane Stem Lambda ZIPLOX Library (MCS) Saccharum hybrid cultivar Q117 cDNA clone MCS002C01 5' similar to pyrophosphate-fructose-6-phosphate 1-phosphotransferase, mRNA sequence
gi|35204133|gb|CF572807.1|CF572807	134.73	60.86	-1.1465	4.49994e-32	4.592e-30	MCSA061G10 Maturing Sugarcane Stem Lambda ZIPLOX Library (MCS) Saccharum hybrid cultivar Q117 cDNA clone MCSA044D01 5' similar to unknown function, mRNA sequence
gi|34975331|gb|CA122023.1|CA122023	39.72	17.95	-1.14588	1.67085e-10	5.40662e-09	SCJFLR1073A01.g LR1 Saccharum hybrid cultivar SP80-3280 cDNA clone SCJFLR1073A01 5', mRNA sequence
gi|35947608|gb|CA259060.1|CA259060	24.16	10.93	-1.14433	6.7719e-07	1.32493e-05	SCEQRT3016A10.g RT3 Saccharum hybrid cultivar SP80-3280 cDNA clone SCEQRT3016A10 5', mRNA sequence
gi|35041274|gb|CA144365.1|CA144365	20.07	9.08	-1.14428	6.02072e-06	9.70088e-05	SCRURT2013H02.g RT2 Saccharum hybrid cultivar SP80-3280 cDNA clone SCRURT2013H02 5', mRNA sequence
gi|35011979|gb|CA129773.1|CA129773	42.39	19.18	-1.14412	4.45134e-11	1.55652e-09	SCUTLR2008F02.g LR2 Saccharum hybrid cultivar SP80-3280 cDNA clone SCUTLR2008F02 5', mRNA sequence
gi|36048627|gb|CA291612.1|CA291612	50.58	22.9	-1.14322	6.14672e-13	2.63289e-11	SCQGFL8014C02.g FL8 Saccharum hybrid cultivar (mixed) cDNA clone SCQGFL8014C02 5', mRNA sequence
gi|35002521|gb|CA125030.1|CA125030	30.51	13.82	-1.14252	2.40338e-08	5.8677e-07	SCQSLR1089G03.g LR1 Saccharum hybrid cultivar SP80-3280 cDNA clone SCQSLR1089G03 5', mRNA sequence
gi|36025615|gb|CA285407.1|CA285407	24.57	11.14	-1.14115	5.71892e-07	1.12882e-05	SCEQSD1076F05.g SD1 Saccharum hybrid cultivar (mixed) cDNA clone SCEQSD1076F05 5', mRNA sequence
gi|34971823|gb|CA118515.1|CA118515	43.61	19.8	-1.13916	2.70256e-11	9.62259e-10	SCBGLR1099D02.g LR1 Saccharum hybrid cultivar SP80-3280 cDNA clone SCBGLR1099D02 5', mRNA sequence
gi|35121883|gb|CA184274.1|CA184274	25.39	11.55	-1.13637	4.07818e-07	8.27993e-06	SCRFST3145E04.g ST3 Saccharum hybrid cultivar SP80-3280 cDNA clone SCRFST3145E04 5', mRNA sequence
gi|35295862|gb|CA231381.1|CA231381	19.45	8.87	-1.13276	9.92838e-06	0.000153249	SCQSFL3033H09.b Saccharum officinarum FL3 Saccharum hybrid cultivar (mixed) cDNA clone SCQSFL3033H09 3', mRNA sequence
gi|35960562|gb|CA264771.1|CA264771	65.73	30.12	-1.12583	5.15146e-16	3.40804e-14	SCAGRT3046D04.g RT3 Saccharum hybrid cultivar SP80-3280 cDNA clone SCAGRT3046D04 5', mRNA sequence
gi|166795025|gb|DV734012.1|DV734012	22.93	10.52	-1.1241	1.82781e-06	3.26517e-05	SUS01-114-B10-A-080.b Sugarcane mature stem library Saccharum hybrid cultivar CoS 767 cDNA clone SUS01-114-B10-A-080 5', mRNA sequence
gi|36073991|gb|CA300207.1|CA300207	16.59	7.63	-1.12056	5.37268e-05	0.000698158	SCRFLV1035H08.g LV1 Saccharum hybrid cultivar (mixed) cDNA clone SCRFLV1035H08 5', mRNA sequence
gi|36065316|gb|CA297277.1|CA297277	16.59	7.63	-1.12056	5.37268e-05	0.000697867	SCUTSD2088D02.g SD2 Saccharum hybrid cultivar (mixed) cDNA clone SCUTSD2088D02 5', mRNA sequence
gi|34951504|gb|CA098197.1|CA098197	36.24	16.71	-1.11687	2.287e-09	6.43948e-08	SCMCCL6055C05.g CL6 Saccharum hybrid cultivar SP80-3280 cDNA clone SCMCCL6055C05 5', mRNA sequence
gi|35999928|gb|CA277644.1|CA277644	32.15	14.85	-1.11436	1.97604e-08	4.91664e-07	SCSBSD2029H01.g SD2 Saccharum hybrid cultivar (mixed) cDNA clone SCSBSD2029H01 5', mRNA sequence
gi|268784296|gb|DN195099.1|DN195099	138.83	64.16	-1.11357	1.46374e-31	1.48399e-29	SUM01-011F-G05-036.b Sugarcane mature leaf tissue library Saccharum hybrid cultivar CoS 767 cDNA clone SUM01-011F-G05-036 5', mRNA sequence
gi|36002483|gb|CA278512.1|CA278512	157.67	73.03	-1.11035	1.85319e-35	2.0163e-33	SCCCSD2089G07.g SD2 Saccharum hybrid cultivar (mixed) cDNA clone SCCCSD2089G07 5', mRNA sequence
gi|35202189|gb|CF570863.1|CF570863	61.84	28.67	-1.109	8.0417e-15	4.92373e-13	MCS006F08 Maturing Sugarcane Stem Lambda ZIPLOX Library (MCS) Saccharum hybrid cultivar Q117 cDNA clone MCS008F05 5' similar to unknown function, mRNA sequence
gi|36034461|gb|CA287202.1|CA287202	72.08	33.42	-1.10889	4.95884e-17	3.37352e-15	SCSBSD2058F12.g SD2 Saccharum hybrid cultivar (mixed) cDNA clone SCSBSD2058F12 5', mRNA sequence
gi|35125954|gb|CA186304.1|CA186304	60	27.85	-1.10729	2.14716e-14	1.25557e-12	SCSGST3118G07.g ST3 Saccharum hybrid cultivar SP80-3280 cDNA clone SCSGST3118G07 5', mRNA sequence
gi|35202141|gb|CF570815.1|CF570815	101.15	47.03	-1.10484	3.7585e-23	3.15492e-21	MCS005H12 Maturing Sugarcane Stem Lambda ZIPLOX Library (MCS) Saccharum hybrid cultivar Q117 cDNA clone MCS007E11 5' similar to ribosomal protein, mRNA sequence
gi|36019284|gb|CA283783.1|CA283783	235.89	109.75	-1.10389	9.97262e-52	1.4484e-49	SCMCSD1059C10.g SD1 Saccharum hybrid cultivar (mixed) cDNA clone SCMCSD1059C10 5', mRNA sequence
gi|35206957|gb|CF575631.1|CF575631	27.03	12.58	-1.10343	3.32744e-07	6.84922e-06	MCSA149G10 Maturing Sugarcane Stem Lambda ZIPLOX Library (MCS) Saccharum hybrid cultivar Q117 cDNA clone MCSA130E09 5' similar to unknown function, mRNA sequence
gi|33462237|gb|BQ534474.1|BQ534474	19.04	8.87	-1.10203	1.90369e-05	0.000275462	LEAF4_25_H10 pSL Saccharum hybrid cultivar CP72-2086 cDNA 5', mRNA sequence
gi|35246340|gb|CA206734.1|CA206734	19.04	8.87	-1.10203	1.90369e-05	0.000275334	SCACSB1123D10.g SB1 Saccharum hybrid cultivar SP80-3280 cDNA clone SCACSB1123D10 5', mRNA sequence
gi|34967360|gb|CA114053.1|CA114053	49.96	23.31	-1.09982	4.10062e-12	1.56344e-10	SCQGLB1040C09.g LB1 Saccharum hybrid cultivar SP80-3280 cDNA clone SCQGLB1040C09 5', mRNA sequence
gi|35085671|gb|CA166348.1|CA166348	16.79	7.84	-1.09868	6.25468e-05	0.000798808	SCUTRZ3106C09.g RZ3 Saccharum hybrid cultivar SP80-3280 cDNA clone SCUTRZ3106C09 5', mRNA sequence
gi|33462900|gb|BQ535137.1|BQ535137	64.5	30.12	-1.09858	3.42336e-15	2.16392e-13	LEAF3_8_F06 pSL Saccharum hybrid cultivar CP72-2086 cDNA 5', mRNA sequence
gi|36032637|gb|CA286584.1|CA286584	166.27	77.77	-1.09624	1.43973e-36	1.61136e-34	SCBGSD2051C07.g SD2 Saccharum hybrid cultivar (mixed) cDNA clone SCBGSD2051C07 5', mRNA sequence
gi|35206038|gb|CF574712.1|CF574712	132.28	61.89	-1.09582	2.04328e-29	2.0191e-27	MCSA118F07 Maturing Sugarcane Stem Lambda ZIPLOX Library (MCS) Saccharum hybrid cultivar Q117 cDNA clone MCSA108H10 5' similar to unknown function, mRNA sequence
gi|35256726|gb|CA211922.1|CA211922	63.89	29.91	-1.09496	5.52924e-15	3.43253e-13	SCSFAD1106B01.g AD1 Saccharum hybrid cultivar SP70-1143 cDNA clone SCSFAD1106B01 5', mRNA sequence
gi|34947656|gb|CA094349.1|CA094349	61.22	28.67	-1.09446	2.06016e-14	1.21378e-12	SCCCCL4007E05.g CL4 Saccharum hybrid cultivar cDNA clone SCCCCL4007E05 5', mRNA sequence
gi|35982954|gb|CA272097.1|CA272097	17.61	8.25	-1.09393	4.41758e-05	0.000591017	SCVPLB2086B03.g LB2 Saccharum hybrid cultivar SP80-3280 cDNA clone SCVPLB2086B03 5', mRNA sequence
gi|35009966|gb|CA128765.1|CA128765	41.36	19.39	-1.09292	3.5132e-10	1.10033e-08	SCJLLR2028F10.g LR2 Saccharum hybrid cultivar SP80-3280 cDNA clone SCJLLR2028F10 5', mRNA sequence
gi|35066301|gb|CA156732.1|CA156732	148.25	69.52	-1.09253	1.2872e-32	1.32654e-30	SCEPRZ3086H04.g RZ3 Saccharum hybrid cultivar SP80-3280 cDNA clone SCEPRZ3086H04 5', mRNA sequence
gi|35044612|gb|CA146005.1|CA146005	50.58	23.72	-1.09246	4.01008e-12	1.53079e-10	SCVPRT2075G12.g RT2 Saccharum hybrid cultivar SP80-3280 cDNA clone SCVPRT2075G12 5', mRNA sequence
gi|35206251|gb|CF574925.1|CF574925	70.23	33.01	-1.08918	3.30196e-16	2.20786e-14	MCSA141B09 Maturing Sugarcane Stem Lambda ZIPLOX Library (MCS) Saccharum hybrid cultivar Q117 cDNA clone MCSA122A04 5' similar to unknown function, mRNA sequence
gi|35947092|gb|CA258802.1|CA258802	50.37	23.72	-1.08646	5.47748e-12	2.0657e-10	SCBGRT3012E03.g RT3 Saccharum hybrid cultivar SP80-3280 cDNA clone SCBGRT3012E03 5', mRNA sequence
gi|34968378|gb|CA115071.1|CA115071	31.53	14.85	-1.08626	5.11536e-08	1.19114e-06	SCRULB1061D03.g LB1 Saccharum hybrid cultivar SP80-3280 cDNA clone SCRULB1061D03 5', mRNA sequence
gi|35206067|gb|CF574741.1|CF574741	60.81	28.67	-1.08477	3.83744e-14	2.17869e-12	MCSA119A04 Maturing Sugarcane Stem Lambda ZIPLOX Library (MCS) Saccharum hybrid cultivar Q117 cDNA clone MCSA109E02 5' similar to cysteine proteinase, mRNA sequence
gi|35012524|gb|CA130044.1|CA130044	109.34	51.57	-1.08422	3.36292e-24	2.93326e-22	SCVPLR2005D03.g LR2 Saccharum hybrid cultivar SP80-3280 cDNA clone SCVPLR2005D03 5', mRNA sequence
gi|34945418|gb|CA092111.1|CA092111	19.25	9.08	-1.08409	2.20608e-05	0.000315851	SCUTAM2114G09.g AM2 Saccharum hybrid cultivar SP80-3280 cDNA clone SCUTAM2114G09 5', mRNA sequence
gi|35075153|gb|CA161096.1|CA161096	19.66	9.28	-1.08307	1.85493e-05	0.00026928	SCMCRZ3065H08.g RZ3 Saccharum hybrid cultivar SP80-3280 cDNA clone SCMCRZ3065H08 5', mRNA sequence
gi|34968182|gb|CA114875.1|CA114875	23.14	10.93	-1.0821	3.39348e-06	5.74335e-05	SCRULB1058H04.g LB1 Saccharum hybrid cultivar SP80-3280 cDNA clone SCRULB1058H04 5', mRNA sequence
gi|36049003|gb|CA291776.1|CA291776	96.03	45.38	-1.08143	2.31766e-21	1.86044e-19	SCQGFL8016D07.g FL8 Saccharum hybrid cultivar (mixed) cDNA clone SCQGFL8016D07 5', mRNA sequence
gi|35258069|gb|CA212607.1|CA212607	20.07	9.49	-1.08056	1.55981e-05	0.000231606	SCSFAD1114F01.g AD1 Saccharum hybrid cultivar SP70-1143 cDNA clone SCSFAD1114F01 5', mRNA sequence
gi|34939509|gb|CA086202.1|CA086202	21.3	10.11	-1.07507	9.27958e-06	0.000145245	SCMCAM2082G06.g AM2 Saccharum hybrid cultivar SP80-3280 cDNA clone SCMCAM2082G06 5', mRNA sequence
gi|35948914|gb|CA259710.1|CA259710	22.11	10.52	-1.07156	6.56666e-06	0.000104885	SCPIRT3025C02.g RT3 Saccharum hybrid cultivar SP80-3280 cDNA clone SCPIRT3025C02 5', mRNA sequence
gi|36050672|gb|CA292324.1|CA292324	26.41	12.58	-1.06995	8.57646e-07	1.64907e-05	SCACFL8022H11.g FL8 Saccharum hybrid cultivar (mixed) cDNA clone SCACFL8022H11 5', mRNA sequence
gi|36022536|gb|CA284499.1|CA284499	37.68	17.95	-1.06982	3.99512e-09	1.09144e-07	SCSFSD1066F11.g SD1 Saccharum hybrid cultivar (mixed) cDNA clone SCSFSD1066F11 5', mRNA sequence
gi|35201429|gb|CF570103.1|CF570103	19.45	9.28	-1.06757	2.54532e-05	0.000359802	YCS33_039 Immature Sugarcane Stem Lambda ZIPLOX Library (YCS) Saccharum hybrid cultivar Q117 cDNA clone YCS33_039 5' similar to unknown function, mRNA sequence
gi|35252556|gb|CA209848.1|CA209848	43.21	20.63	-1.06662	3.23656e-10	1.0188e-08	SCJLFL1052H02.g FL1 Saccharum hybrid cultivar (mixed) cDNA clone SCJLFL1052H02 5', mRNA sequence
gi|35012872|gb|CA130219.1|CA130219	39.72	18.98	-1.06539	1.70946e-09	4.90621e-08	SCVPLR2019F03.g LR2 Saccharum hybrid cultivar SP80-3280 cDNA clone SCVPLR2019F03 5', mRNA sequence
gi|34963844|gb|CA110537.1|CA110537	44.43	21.25	-1.06407	1.94742e-10	6.27556e-09	SCVPHR1094B03.g HR1 Saccharum hybrid cultivar SP70-1143 cDNA clone SCVPHR1094B03 5', mRNA sequence
gi|35999186|gb|CA277401.1|CA277401	40.95	19.6	-1.06301	1.02745e-09	3.02102e-08	SCACSD2016G09.g SD2 Saccharum hybrid cultivar (mixed) cDNA clone SCACSD2016G09 5', mRNA sequence
gi|35249514|gb|CA208328.1|CA208328	45.66	21.87	-1.06198	1.17191e-10	3.88886e-09	SCMCSB1114G02.g SB1 Saccharum hybrid cultivar SP80-3280 cDNA clone SCMCSB1114G02 5', mRNA sequence
gi|35287329|gb|CA227182.1|CA227182	27.85	13.41	-1.05437	5.8833e-07	1.15907e-05	SCVPFL3048C12.g Saccharum officinarum FL3 Saccharum hybrid cultivar (mixed) cDNA clone SCVPFL3048C12 5', mRNA sequence
gi|35044525|gb|CA145961.1|CA145961	18.84	9.08	-1.05303	4.14626e-05	0.000559996	SCVPRT2075C07.g RT2 Saccharum hybrid cultivar SP80-3280 cDNA clone SCVPRT2075C07 5', mRNA sequence
gi|35208450|gb|CF577124.1|CF577124	57.74	27.85	-1.05189	6.4312e-13	2.73971e-11	MCSA209A12 Maturing Sugarcane Stem Lambda ZIPLOX Library (MCS) Saccharum hybrid cultivar Q117 cDNA clone MCSA188G06 5' similar to unknown function, mRNA sequence
gi|35994390|gb|CA275736.1|CA275736	127.16	61.47	-1.04869	1.72254e-26	1.57275e-24	SCCCSD1090A09.g SD1 Saccharum hybrid cultivar (mixed) cDNA clone SCCCSD1090A09 5', mRNA sequence
gi|34965106|gb|CA111799.1|CA111799	30.71	14.85	-1.04825	1.76922e-07	3.79435e-06	SCCCLB1023E05.g LB1 Saccharum hybrid cultivar SP80-3280 cDNA clone SCCCLB1023E05 5', mRNA sequence
gi|35242324|gb|CA204748.1|CA204748	20.89	10.11	-1.04703	1.73408e-05	0.000253266	SCAGFL1087H04.g FL1 Saccharum hybrid cultivar (mixed) cDNA clone SCAGFL1087H04 5', mRNA sequence
gi|35099537|gb|CA173183.1|CA173183	90.3	43.73	-1.0461	3.38926e-19	2.50196e-17	SCUTSB1073A08.g SB1 Saccharum hybrid cultivar SP80-3280 cDNA clone SCUTSB1073A08 5', mRNA sequence
gi|35202572|gb|CF571246.1|CF571246	22.93	11.14	-1.04149	7.27424e-06	0.000115537	MCS011D01 Maturing Sugarcane Stem Lambda ZIPLOX Library (MCS) Saccharum hybrid cultivar Q117 cDNA clone MCS009H02 5' similar to ABC transporter, mRNA sequence
gi|33462970|gb|BQ535207.1|BQ535207	30.1	14.65	-1.03886	2.85054e-07	5.91435e-06	LEAF3_9_D07 pSL Saccharum hybrid cultivar CP72-2086 cDNA 5', mRNA sequence
gi|35202052|gb|CF570726.1|CF570726	43.61	21.25	-1.0372	6.57744e-10	1.98442e-08	MCS004H08 Maturing Sugarcane Stem Lambda ZIPLOX Library (MCS) Saccharum hybrid cultivar Q117 cDNA clone MCS005H01 5' similar to unknown function, mRNA sequence
gi|34940777|gb|CA087470.1|CA087470	31.33	15.27	-1.03684	1.70302e-07	3.66495e-06	SCQSAM2046H09.g AM2 Saccharum hybrid cultivar SP80-3280 cDNA clone SCQSAM2046H09 5', mRNA sequence
gi|35992970|gb|CA275267.1|CA275267	20.27	9.9	-1.03385	2.81034e-05	0.000395296	SCBFSD1036E07.g SD1 Saccharum hybrid cultivar (mixed) cDNA clone SCBFSD1036E07 5', mRNA sequence
gi|34918791|gb|CA067267.1|CA067267	40.95	20.01	-1.03314	2.4682e-09	6.94342e-08	SCJFAD1013F01.b AD1 Saccharum hybrid cultivar SP70-1143 cDNA clone SCJFAD1013F01 3', mRNA sequence
[truncated: 17 more rows]
