# Supplementary material for: Transcriptome Profile Analysis of Sugarcane Responses to Sporisorium scitaminea Infection Using Solexa Sequencing Technology
Source: Biomed Res Int. 2013 Oct 23;2013:298920. doi: 10.1155/2013/298920 (PMC3830884; doi:10.1155/2013/298920)
Supplement: Supplementary file 6 [file 298920.f6.xls]

## Sheet: ScBAK1
Additional File 6 - Raw data of qRT-PCR for ScBAK1, ScMapkk and ScGloI genes
Cultivar	Sample	Gene	Mean Ct of three experiments		Treatment time points	2-ΔΔCt	SD	ΔΔCt=[(mi-nj)-(mck-nck)]	Ct(mck-nck)	Ct(mj-nj)
Yacheng 05-179	mck0	ScBAK1	26.695		0 h	1	0	0	12.656	12.656
	mck12	ScBAK1	28.307		12 h	2.272	0.1125	-1.184	14.074	12.89
	mck24	ScBAK1	27.834		24 h	0.731	0.1115	0.451	12.852	13.303
	mck36	ScBAK1	27.678		36 h	0.367	0.1164	1.445	12.597	14.042
	mck48	ScBAK1	29.709		48 h	0.676	0.1101	0.565	14.969	15.534
	mck72	ScBAK1	28.858		72 h	0.151	0.0785	2.729	13.205	15.934
	nck0	25s rRNA	14.039
	nck12	25s rRNA	14.233
	nck24	25s rRNA	14.982
	nck36	25s rRNA	15.081
	nck48	25s rRNA	14.74
	nck72	25s rRNA	15.653
	mj0	ScBAK1	28.559
	mj12	ScBAK1	27.96
	mj24	ScBAK1	27.824
	mj36	ScBAK1	28.549
	mj48	ScBAK1	30.609
	mj72	ScBAK1	30.272
	nj0	25s rRNA	15.903
	nj12	25s rRNA	15.07
	nj24	25s rRNA	14.521
	nj36	25s rRNA	14.507
	nj48	25s rRNA	15.075
	nj72	25s rRNA	14.338
Cultivar	Sample	Gene	Mean Ct of three experiments		Treatment time points	2-ΔΔCt	SD	ΔΔCt=[(mi-nj)-(mck-nck)]	Ct(mck-nck)	Ct(mj-nj)
Liucheng 03-182	mck0	ScBAK1	27.35		0 h	1	0	0	12.226	12.226
	mck12	ScBAK1	27.643		12 h	1.211	0.2185	-0.276	12.649	12.373
	mck24	ScBAK1	28.075		24 h	0.549	0.111	0.865	10.591	11.456
	mck36	ScBAK1	28.334		36 h	0.391	0.05	1.355	11.028	12.383
	mck48	ScBAK1	28.373		48 h	0.89	0.1172	0.168	10.974	11.142
	mck72	ScBAK1	28.047		72 h	0.21	0.0462	2.252	11.57	13.822
	nck0	25s rRNA	15.124
	nck12	25s rRNA	14.994
	nck24	25s rRNA	17.484
	nck36	25s rRNA	17.306
	nck48	25s rRNA	17.399
	nck72	25s rRNA	16.477
	mj0	ScBAK1	28.284
	mj12	ScBAK1	27.891
	mj24	ScBAK1	27.897
	mj36	ScBAK1	29.826
	mj48	ScBAK1	27.757
	mj72	ScBAK1	30.134
	nj0	25s rRNA	16.058
	nj12	25s rRNA	15.518
	nj24	25s rRNA	16.441
	nj36	25s rRNA	17.443
	nj48	25s rRNA	16.615
	nj72	25s rRNA	16.312

## Sheet: ScGloI
Cultivar	Sample	Gene	Mean Ct of three experiments		Treatment time points	2-ΔΔCt	SD	ΔΔCt=[(mi-nj)-(mck-nck)]	Ct(mck-nck)	Ct(mj-nj)
Yacheng 05-179	mck0	ScGloI	23.827		0 h	1	0	0	9.674	9.674
	mck12	ScGloI	25.939		12 h	8.78474	0.67	-3.135	11.664	8.529
	mck24	ScGloI	27.688		24 h	51.304	0.73	-5.681	13.526	7.845
	mck36	ScGloI	28.52		36 h	25.652	1.3055	-4.681	13.525	8.844
	mck48	ScGloI	27.072		48 h	5.82396	0.8055	-2.542	12.165	9.623
	mck72	ScGloI	29.811		72 h	35	1.1269	-5.129	15.03	9.901
	nck0	25s rRNA	14.153
	nck12	25s rRNA	14.275
	nck24	25s rRNA	14.162
	nck36	25s rRNA	14.995
	nck48	25s rRNA	14.907
	nck72	25s rRNA	14.781
	mj0	ScGloI	24.649
	mj12	ScGloI	24.058
	mj24	ScGloI	22.089
	mj36	ScGloI	23.307
	mj48	ScGloI	24.433
	mj72	ScGloI	24.3
	nj0	25s rRNA	14.975
	nj12	25s rRNA	15.529
	nj24	25s rRNA	14.244
	nj36	25s rRNA	14.463
	nj48	25s rRNA	14.81
	nj72	25s rRNA	14.399
Cultivar	Sample	Gene	Mean Ct of three experiments		Treatment time points	2-ΔΔCt	SD	ΔΔCt=[(mi-nj)-(mck-nck)]	Ct(mck-nck)	Ct(mj-nj)
Liucheng 03-182	mck0	ScGloI	21.274		0 h	1	0	0	6.474	6.474
	mck12	ScGloI	19.577		12 h	2.1	0.5808	-1.07	4.37	3.3
	mck24	ScGloI	22.365		24 h	3.5	0.7624	-1.807	4.702	2.895
	mck36	ScGloI	22.021		36 h	1.3	0.4436	-0.379	4.987	4.608
	mck48	ScGloI	22.941		48 h	1.02222	0.3493	-0.0312	6.114	6.083
	mck72	ScGloI	21.095		72 h	0.7	0.4473	0.515	4.83	5.345
	nck0	25s rRNA	14.8
	nck12	25s rRNA	15.207
	nck24	25s rRNA	17.663
	nck36	25s rRNA	17.034
	nck48	25s rRNA	16.827
	nck72	25s rRNA	16.265
	mj0	ScGloI	21.982
	mj12	ScGloI	17.78
	mj24	ScGloI	18.02
	mj36	ScGloI	21.822
	mj48	ScGloI	22.374
	mj72	ScGloI	23.661
	nj0	25s rRNA	15.508
	nj12	25s rRNA	14.48
	nj24	25s rRNA	15.125
	nj36	25s rRNA	17.214
	nj48	25s rRNA	16.291
	nj72	25s rRNA	18.316

## Sheet: ScMapkk
Cultivar	Sample	Gene	Mean Ct of three experiments		Treatment time points	2-ΔΔCt	SD	ΔΔCt=[(mi-nj)-(mck-nck)]	Ct(mck-nck)	Ct(mj-nj)
Yacheng 05-179	mck0	ScMapkk	28.037		0 h	1	0	0	15.163	15.161
	mck12	ScMapkk	29.605		12 h	11.8105	0.4163	-3.562	15.032	11.47
	mck24	ScMapkk	31.298		24 h	1.28	0.5808	-0.356	15.326	14.97
	mck36	ScMapkk	30.063		36 h	1.88	0.3814	-0.911	15.638	14.727
	mck48	ScMapkk	30.702		48 h	4.1	0.4794	-2.035	17.007	14.972
	mck72	ScMapkk	32.408		72 h	1.4	0.5265	-0.485	11.038	10.553
	nck0	25s rRNA	14.247
	nck12	25s rRNA	14.442
	nck24	25s rRNA	16.266
	nck36	25s rRNA	14.737
	nck48	25s rRNA	15.064
	nck72	25s rRNA	15.401
	mj0	ScMapkk	29.209
	mj12	ScMapkk	26.463
	mj24	ScMapkk	28.957
	mj36	ScMapkk	28.836
	mj48	ScMapkk	28.545
	mj72	ScMapkk	30.861
	nj0	25s rRNA	14.048
	nj12	25s rRNA	14.862
	nj24	25s rRNA	14.281
	nj36	25s rRNA	14.421
	nj48	25s rRNA	14.942
	nj72	25s rRNA	14.339
Cultivar	Sample	Gene	Mean Ct of three experiments		Treatment time points	2-ΔΔCt	SD	ΔΔCt=[(mi-nj)-(mck-nck)]	Ct(mck-nck)	Ct(mj-nj)
Liucheng 03-182	mck0	ScMapkk	25.256		0 h	1	0	0	9.847	9.841
	mck12	ScMapkk	25.243		12 h	2.1	0.2436	-1.07039	10.055	8.98461
	mck24	ScMapkk	27.531		24 h	0.6	0.3473	0.736966	9.569	10.306
	mck36	ScMapkk	26.678		36 h	0.9	0.5551	0.152003	9.16	9.312
	mck48	ScMapkk	27.656		48 h	1.3	0.4321	-0.378512	10.309	9.93049
	mck72	ScMapkk	25.619		72 h	0.721	0.3153	0.471929	8.825	9.29693
	nck0	25s rRNA	15.409
	nck12	25s rRNA	15.188
	nck24	25s rRNA	17.962
	nck36	25s rRNA	17.518
	nck48	25s rRNA	17.347
	nck72	25s rRNA	16.794
	mj0	ScMapkk	25.555
	mj12	ScMapkk	25.323
	mj24	ScMapkk	25.172
	mj36	ScMapkk	27.791
	mj48	ScMapkk	25.641
	mj72	ScMapkk	28.459
	nj0	25s rRNA	15.714
	nj12	25s rRNA	15.479
	nj24	25s rRNA	16.192
	nj36	25s rRNA	17.483
	nj48	25s rRNA	16.332
	nj72	25s rRNA	18.529
